# Supplementary material for: A systematic analysis of genetic interactions and their underlying biology in childhood cancer
Source: Commun Biol. 2021 Oct 6;4:1139. doi: 10.1038/s42003-021-02647-4 (PMC8494736; doi:10.1038/s42003-021-02647-4)
Supplement: Supplementary file 5 — Supplementary Data 2 [file 42003_2021_2647_MOESM5_ESM.xlsx]

## Sheet: Fig1a_Data_NbTumors_dkfz
cancertype	nb_tumors
ACC	8
AML	30
ATRT	19
B-ALL	81
BL	15
EPD-IT	55
EPD-ST	15
ETMR	11
EWS	24
HB	16
HGG-K27M	57
HGG-other	67
MB-Group3	60
MB-Group4	107
MB-SHH	42
MB-WNT	21
NBL	59
OS	42
PA	105
RB	36
RMS	21
T-ALL	19
WT	51

## Sheet: Fig1b_Data_NbTumors_target
cancertype	nb_tumors
AML	208
B-ALL	681
NBL	286
OS	88
T-ALL	267
WT	115

## Sheet: Fig1c_Data_NbMutGenes_dkfz
sampleID	cancertype	nb_mutated_genes
ALL-B-1	B-ALL	1
ALL-B-10	B-ALL	8
ALL-B-11	B-ALL	5
ALL-B-12	B-ALL	19
ALL-B-13	B-ALL	1
ALL-B-14	B-ALL	18
ALL-B-15	B-ALL	8
ALL-B-16	B-ALL	4
ALL-B-17	B-ALL	6
ALL-B-18	B-ALL	5
ALL-B-19	B-ALL	4
ALL-B-2	B-ALL	12
ALL-B-20	B-ALL	5
ALL-B-21	B-ALL	4
ALL-B-23	B-ALL	17
ALL-B-3	B-ALL	6
ALL-B-4	B-ALL	9
ALL-B-5	B-ALL	8
ALL-B-6	B-ALL	4
ALL-B-8	B-ALL	11
ALL-B-22	B-ALL	3
ALL-B-7	B-ALL	21
INF_08	T-ALL	7
T-ALL_H_KI17	T-ALL	14
T-ALL_H_MD40	T-ALL	4
T-ALL_H_S-00169	T-ALL	15
T-ALL_H_S-00207	T-ALL	35
T-ALL_H_S-00285	T-ALL	7
T-ALL_H_S-00438	T-ALL	14
T-ALL_H_T128	T-ALL	16
T-ALL_H_T92	T-ALL	2
AML_m_14	AML	2
AML_w_12	AML	16
AML_m_11	AML	3
AML_m_17	AML	3
AML_m_18	AML	1
AML_m_2	AML	6
AML_m_3	AML	5
AML_m_6	AML	13
AML_m_1	AML	5
AML_m_9	AML	8
AML_w_16	AML	3
AML_w_5	AML	2
AML_m_15	AML	2
AML_w_13	AML	4
AML_w_8	AML	4
SJHGG010324	HGG-K27M	20
SJHGG010325	HGG-K27M	21
SJHGG045	HGG-K27M	27
SJHGG048	HGG-K27M	26
SJHGG049	HGG-K27M	24
SJHGG050	HGG-K27M	22
SJHGG051	HGG-K27M	13
SJHGG053	HGG-K27M	23
SJHGG054	HGG-K27M	7
SJHGG055	HGG-K27M	18
SJHGG058	HGG-K27M	13
SJHGG060	HGG-K27M	24
SJHGG061	HGG-K27M	25
SJHGG062	HGG-K27M	33
SJHGG066	HGG-K27M	23
SJHGG067	HGG-K27M	6
SJHGG068	HGG-K27M	33
SJHGG071	HGG-K27M	11
SJHGG073	HGG-K27M	23
SJHGG076	HGG-K27M	19
SJHGG105	HGG-K27M	28
SJHGG109	HGG-K27M	25
SJHGG008	HGG-K27M	28
SJHGG047	HGG-K27M	11
SJHGG056	HGG-K27M	8
SJHGG057	HGG-K27M	18
SJHGG063	HGG-other	7
SJHGG065	HGG-K27M	8
SJHGG070	HGG-K27M	12
SJHGG074	HGG-K27M	14
SJHGG079	HGG-K27M	14
SJHGG106	HGG-K27M	39
SJHGG117	HGG-K27M	12
SJHGG118	HGG-K27M	18
NG-6166_E22954_95	EPD-ST	5
10EP11	EPD-IT	3
10EP13	EPD-IT	5
10EP15	EPD-IT	10
10EP17	EPD-IT	3
10EP3	EPD-IT	6
10EP5	EPD-IT	6
10EP7	EPD-IT	2
11EP32	EPD-IT	4
4EP10	EPD-IT	5
7EP16	EPD-IT	12
7EP18	EPD-IT	14
7EP2	EPD-IT	11
7EP23	EPD-IT	10
7EP3	EPD-IT	12
7EP31	EPD-IT	10
7EP32	EPD-IT	14
7EP4	EPD-IT	8
7EP5	EPD-IT	9
7EP6	EPD-IT	12
9EP7	EPD-IT	4
9EP8	EPD-IT	5
9EP9	EPD-IT	2
NG-6166_2EP20	EPD-IT	8
NG-6166_3EP27	EPD-IT	3
NG-6166_4EP28	EPD-IT	13
NG-6166_5EP29	EPD-IT	8
NG-6166_7EP26	EPD-IT	2
NG-6166_BT2008008	EPD-IT	26
NG-6166_BT2009070	EPD-IT	11
NG-6166_N1172_97	EPD-IT	13
NG-6166_N398_03	EPD-IT	3
11EP8	EPD-ST	21
9EP2	EPD-ST	2
NG-6166_3EP68	EPD-ST	17
NG-6166_4EP37	EPD-ST	4
NG-6166_4EP46	EPD-ST	2
NG-6166_BT2009037	EPD-ST	9
ES_TUM_K0009	EWS	2
ES_TUM_K0011	EWS	7
ES_TUM_K0002	EWS	14
ES_TUM_K0003	EWS	4
ES_TUM_K0010	EWS	11
ES_TUM_K0014	EWS	11
ES_TUM_K0016	EWS	13
ES_TUM_K0017	EWS	6
ES_TUM_K0022	EWS	6
ES_TUM_K0023	EWS	10
ES_FR_05	EWS	7
ES_FR_12	EWS	3
ES_TUM_K0006	EWS	32
ES_TUM_K0020	EWS	7
SJHGG031	HGG-other	127
SJHGG043	HGG-other	21
SJHGG014	HGG-K27M	27
SJHGG094	HGG-K27M	11
SJHGG022	HGG-other	61
SJHGG023	HGG-other	41
SJHGG026	HGG-other	3
SJHGG036	HGG-other	13
SJHGG037	HGG-other	39
SJHGG042	HGG-other	18
SJHGG081	HGG-other	7
SJHGG082	HGG-other	11
SJHGG084	HGG-other	2
SJHGG089	HGG-other	27
SJHGG093	HGG-other	22
SJHGG021	HGG-other	9
SJHGG100	HGG-K27M	13
SJHGG104	HGG-K27M	14
SJHGG018	HGG-other	14
SJHGG025	HGG-other	9
SJHGG035	HGG-other	25
SJHGG085	HGG-other	1
SJHGG086	HGG-other	2
SJHGG090	HGG-other	4
SJHGG107	HGG-other	3
HP_ES_LMU_KAP734	HB	2
HP_ES_LMU_KAP744	HB	1
HP_LMU_KAP253	HB	19
HP_LMU_KAP528	HB	11
HP_LMU_KAP577	HB	1
HP_LMU_KAP612	HB	2
HP_LMU_KAP629	HB	6
HP_LMU_KAP667	HB	7
HP_LMU_KAP678	HB	1
HP_LMU_KAP690	HB	2
HP_LMU_KAP794	HB	1
HP_LMU_KAP802	HB	27
HP_LMU_KAP804	HB	1
HP_LMU_KAP843	HB	2
HP_ES_LMU_KAP175	HB	15
HP_ES_LMU_KAP227	HB	67
MB_Exm599	MB-WNT	76
MB_Exm987	MB-WNT	84
MB_Exm557	MB-Group3	81
MB_Exm702	MB-Group3	61
MB_Exm23	MB-Group4	93
MB_Exm645	MB-Group4	61
MB_Exm704	MB-Group4	19
NB_E_009	NBL	6
NB-S-163	NBL	18
NB-S-190	NBL	3
NB-S-209	NBL	22
NB-S-221	NBL	10
NB-S-224	NBL	4
NB-S-230	NBL	54
NB-S-413	NBL	14
NB-S-432	NBL	6
NB-S-435	NBL	10
NB-S-440	NBL	21
NB-S-446	NBL	5
NB-S-485	NBL	17
NB-S-493	NBL	9
NB-S-494	NBL	16
NB-S-497	NBL	17
NB-S-543	NBL	19
NB-S-546	NBL	13
NB-S-549	NBL	8
NB-S-559	NBL	10
NB-S-571	NBL	10
NB-S-601	NBL	16
NB-S-14	NBL	17
NB-S-198	NBL	53
NB-S-214	NBL	8
NB-S-419	NBL	2
NB-S-463	NBL	20
NB-S-475	NBL	4
NB-S-495	NBL	14
NB-S-516	NBL	26
NB-S-518	NBL	5
NB-S-588	NBL	7
NB-S-599	NBL	10
NB-S-709	NBL	26
NB-S-92	NBL	20
NG-6166_HDOS1	OS	12
NG-6166_HDOS2	OS	19
NG-6166_OS_HT_5	OS	15
NG-6166_OS46	OS	18
NG-6166_OS59	OS	12
NG-6166_OS61	OS	36
NG-6166_OS63	OS	14
NG-6166_OS65	OS	20
OS_STU_001	OS	22
OS_STU_002	OS	15
OS_STU_003	OS	18
OS_STU_004	OS	9
OS_STU_005	OS	6
OS_STU_007	OS	27
OS_STU_008	OS	9
OS_STU_009	OS	118
OS_STU_011	OS	2
OS_STU_012	OS	1
OS_STU_013	OS	2
OS_STU_014	OS	4
OS_STU_015	OS	8
OS_STU_016	OS	1
OS_STU_017	OS	1
OS_STU_018	OS	3
RB_E_021	RB	4
RB_E_030	RB	4
RB_E_033	RB	2
RB_E_040	RB	4
RB_E_044	RB	3
RB_E_001	RB	1
RB_E_008	RB	2
RB_E_010	RB	2
RB_E_011	RB	10
RB_E_012	RB	4
RB_E_013	RB	8
RB_E_014	RB	8
RB_E_015	RB	2
RB_E_016	RB	3
RB_E_017	RB	3
RB_E_018	RB	2
RB_E_019	RB	4
RB_E_020	RB	3
RB_E_022	RB	6
RB_E_023	RB	6
RB_E_024	RB	3
RB_E_025	RB	1
RB_E_026	RB	4
RB_E_027	RB	3
RB_E_029	RB	6
RB_E_032	RB	3
RB_E_034	RB	7
RB_E_035	RB	5
RB_E_036	RB	5
RB_E_037	RB	2
RB_E_042	RB	4
RB_E_045	RB	10
RH_HD_001	RMS	15
RH_HD_002	RMS	18
RH_HD_003	RMS	6
RH_HD_004	RMS	20
RH_HD_005	RMS	24
H025-3UQF	WT	8
H025-4DQ1	WT	12
H025-672N	WT	1
H025-9SVS	WT	9
H025-9WWO	WT	9
H025-CR38	WT	10
H025-GJUB	WT	10
H025-JNEY	WT	3
H025-K6YE	WT	16
H025-M5VY	WT	5
H025-W7QV	WT	4
H025-0FTA	WT	1
H025-58VV	WT	9
H025-A7E5	WT	5
H025-ASM8	WT	15
H025-E4Z6	WT	8
H025-FKH4	WT	10
H025-G4QA	WT	7
H025-NQKN	WT	7
H025-NYE6	WT	5
H025-SVEV	WT	2
H025-WAFK	WT	2
H025-Z5BX	WT	7
H025-ZVFT	WT	5
H025-2INU	WT	1
H025-378L	WT	6
H025-6IY8	WT	6
H025-H141	WT	1
H025-H2R3	WT	16
H025-IW6I	WT	3
H025-P6ZP	WT	17
H025-SBDF	WT	5
H025-U2PS	WT	3
H025-UK1F	WT	5
H025-WC96	WT	9
H025-26XV	WT	20
H025-3ZPC	WT	3
H025-49BJ	WT	1
H025-5KEP	WT	10
H025-RGAC	WT	2
H025-SE46	WT	11
H025-SUSF	WT	1
H025-3I0Z	WT	2
H025-GYNY	WT	1
H025-IMAE	WT	6
H025-LFQP	WT	11
H025-M02M	WT	18
H025-NL1L	WT	8
H025-RJR4	WT	11
H025-WPWB	WT	6
H025-XOSK	WT	5
SJACT004	ACC	11
SJACT001	ACC	26
SJACT002	ACC	13
SJACT005	ACC	74
SJACT007	ACC	16
SJACT008	ACC	39
SJACT003	ACC	5
SJACT006	ACC	4
SJHYPO002	B-ALL	11
SJHYPO004	B-ALL	9
SJHYPO006	B-ALL	12
SJHYPO013	B-ALL	9
SJHYPO021	B-ALL	13
SJHYPO022	B-ALL	20
SJHYPO026	B-ALL	12
SJHYPO029	B-ALL	13
SJHYPO042	B-ALL	11
SJHYPO044	B-ALL	56
SJHYPO046	B-ALL	34
SJHYPO051	B-ALL	9
SJHYPO052	B-ALL	9
SJHYPO055	B-ALL	16
SJHYPO056	B-ALL	7
SJHYPO119	B-ALL	6
SJHYPO120	B-ALL	12
SJINF003	B-ALL	5
SJINF004	B-ALL	3
SJINF005	B-ALL	8
SJINF006	B-ALL	4
SJINF007	B-ALL	5
SJINF008	B-ALL	3
SJINF011	B-ALL	7
SJINF012	B-ALL	6
SJINF013	B-ALL	5
SJINF014	B-ALL	2
SJINF015	B-ALL	3
SJINF016	B-ALL	2
SJINF017	B-ALL	5
SJINF022	B-ALL	4
SJPHALL001	B-ALL	11
SJPHALL002	B-ALL	9
SJPHALL003	B-ALL	10
SJPHALL004	B-ALL	10
SJPHALL005	B-ALL	10
SJPHALL006	B-ALL	6
SJPHALL009	B-ALL	7
SJAMLM7005	AML	7
SJAMLM7006	AML	3
SJAMLM7012	AML	2
SJCBF001	AML	7
SJCBF003	AML	14
SJCBF004	AML	23
SJCBF008	AML	5
SJCBF009	AML	6
SJCBF011	AML	10
SJCBF013	AML	5
SJCBF021	AML	6
SJCBF022	AML	11
SJCBF023	AML	14
SJCBF024	AML	8
SJCBF026	AML	4
H049-UV6K	ATRT	13
H049-0CWK	ATRT	5
H049-LPDZ	ATRT	31
H049-9PNE	ATRT	8
H049-AVEZ	ATRT	50
H049-CELK	ATRT	41
H049-FG38	ATRT	8
H049-GP41	ATRT	5
H049-GWNW	ATRT	12
H049-JVCT	ATRT	58
H049-WB9V	ATRT	4
H049-5XQV	ATRT	1
H049-72FV	ATRT	2
H049-7SD3	ATRT	5
H049-DQGS	ATRT	6
H049-PF1J	ATRT	6
H049-SPP6	ATRT	3
H049-ZB97	ATRT	7
4112512	BL	26
4119027	BL	38
4125240	BL	19
4127766	BL	23
4130003	BL	28
4133511	BL	40
4146289	BL	34
4177434	BL	17
4177856	BL	39
4182393	BL	30
4189998	BL	34
4190495	BL	42
4193278	BL	27
4194218	BL	25
4194891	BL	29
SJHGG001	HGG-K27M	14
SJHGG004	HGG-K27M	8
SJHGG101	HGG-K27M	20
SJHGG102	HGG-K27M	32
SJHGG003	HGG-other	125
SJHGG052	HGG-other	24
SJHGG059	HGG-other	40
SJHGG064	HGG-other	22
SJHGG075	HGG-other	8
SJHGG077	HGG-K27M	16
SJEPD001	EPD-IT	2
SJEPD002	EPD-IT	3
SJEPD004	EPD-IT	45
SJEPD008	EPD-IT	4
SJEPD009	EPD-IT	6
SJEPD010	EPD-IT	3
SJEPD012	EPD-IT	5
SJEPD013	EPD-IT	4
SJEPD014	EPD-IT	6
SJEPD015	EPD-IT	7
SJEPD016	EPD-IT	3
SJEPD019	EPD-IT	6
SJEPD020	EPD-IT	8
SJEPD021	EPD-IT	3
SJEPD022	EPD-IT	3
SJEPD006	EPD-ST	5
SJEPD017	EPD-ST	1
SJEPD018	EPD-ST	3
ICGC_ET1	ETMR	11
ICGC_ET11	ETMR	11
ICGC_ET14	ETMR	16
ICGC_ET16	ETMR	45
ICGC_ET22	ETMR	2
ICGC_ET23	ETMR	23
ICGC_ET7	ETMR	11
ICGC_ET8	ETMR	20
ICGC_ET9	ETMR	19
ICGC_ETSW	ETMR	8
ICGC_MB173	ETMR	6
ICGC_GBM22	HGG-other	29
ICGC_GBM42	HGG-other	21
ICGC_GBM43	HGG-other	36
ICGC_GBM5	HGG-other	28
ICGC_GBM63	HGG-other	35
SJHGG041	HGG-other	40
ICGC_GBM25	HGG-other	6
ICGC_GBM12	HGG-K27M	31
ICGC_GBM16	HGG-K27M	10
ICGC_GBM17	HGG-K27M	29
ICGC_GBM18	HGG-K27M	13
ICGC_GBM2	HGG-K27M	42
ICGC_GBM24	HGG-K27M	17
ICGC_GBM26	HGG-K27M	13
ICGC_GBM27	HGG-K27M	17
ICGC_GBM48	HGG-K27M	21
ICGC_GBM53	HGG-K27M	13
ICGC_GBM65	HGG-K27M	13
SJHGG044	HGG-K27M	20
ICGC_GBM1	HGG-other	20
ICGC_GBM19	HGG-other	14
ICGC_GBM28	HGG-other	17
ICGC_GBM32	HGG-other	15
ICGC_GBM38	HGG-other	12
ICGC_GBM4	HGG-other	12
ICGC_GBM46	HGG-other	29
ICGC_GBM52	HGG-other	5
ICGC_GBM57	HGG-other	28
ICGC_GBM58	HGG-other	11
ICGC_GBM59	HGG-other	30
SJHGG024	HGG-other	22
SJHGG028	HGG-other	27
SJHGG033	HGG-other	11
SJHGG017	HGG-other	12
SJHGG040	HGG-K27M	20
SJHGG027	HGG-other	13
ICGC_MB107	MB-WNT	24
ICGC_MB112	MB-WNT	21
ICGC_MB113	MB-WNT	17
ICGC_MB117	MB-WNT	14
ICGC_MB122	MB-WNT	16
ICGC_MB124	MB-WNT	23
ICGC_MB130	MB-WNT	11
ICGC_MB14	MB-WNT	27
ICGC_MB176	MB-WNT	9
ICGC_MB20	MB-WNT	17
ICGC_MB23	MB-WNT	21
ICGC_MB242	MB-WNT	15
ICGC_MB46	MB-WNT	12
SJMB001	MB-WNT	16
SJMB002	MB-WNT	16
SJMB028	MB-WNT	20
SJMB040	MB-WNT	17
SJMB041	MB-WNT	23
ICGC_LFS_MB1	MB-SHH	26
ICGC_LFS_MB2	MB-SHH	29
ICGC_MB1	MB-SHH	14
ICGC_MB102	MB-SHH	23
ICGC_MB12	MB-SHH	8
ICGC_MB125	MB-SHH	57
ICGC_MB132	MB-SHH	6
ICGC_MB137	MB-SHH	40
ICGC_MB142	MB-SHH	20
ICGC_MB143	MB-SHH	26
ICGC_MB145	MB-SHH	42
ICGC_MB171	MB-SHH	26
ICGC_MB179	MB-SHH	30
ICGC_MB181	MB-SHH	16
ICGC_MB193	MB-SHH	2
ICGC_MB204	MB-SHH	21
ICGC_MB206	MB-SHH	10
ICGC_MB21	MB-SHH	8
ICGC_MB243	MB-SHH	30
ICGC_MB244	MB-SHH	6
ICGC_MB246	MB-SHH	25
ICGC_MB250	MB-SHH	13
ICGC_MB28	MB-SHH	3
ICGC_MB3	MB-SHH	23
ICGC_MB302	MB-SHH	12
ICGC_MB31	MB-WNT	29
ICGC_MB34	MB-SHH	33
ICGC_MB35	MB-SHH	4
ICGC_MB37	MB-SHH	3
ICGC_MB53	MB-SHH	28
ICGC_MB60	MB-SHH	21
ICGC_MB66	MB-SHH	38
ICGC_MB67	MB-SHH	9
ICGC_MB68	MB-SHH	20
ICGC_MB74	MB-SHH	45
ICGC_MB88	MB-SHH	8
SJMB003	MB-SHH	6
SJMB004	MB-SHH	12
SJMB012	MB-SHH	22
SJMB013	MB-SHH	3
SJMB033	MB-SHH	23
ICGC_MB106	MB-Group3	8
ICGC_MB111	MB-Group3	8
ICGC_MB131	MB-Group3	12
ICGC_MB134	MB-Group3	12
ICGC_MB139	MB-Group3	5
ICGC_MB141	MB-Group3	5
ICGC_MB144	MB-Group3	17
ICGC_MB146	MB-Group3	14
ICGC_MB151	MB-Group3	11
ICGC_MB152	MB-Group3	18
ICGC_MB153	MB-Group3	12
ICGC_MB16	MB-Group3	7
ICGC_MB165	MB-Group3	10
ICGC_MB166	MB-Group3	7
ICGC_MB168	MB-Group3	14
ICGC_MB170	MB-Group3	39
ICGC_MB18	MB-Group3	21
ICGC_MB188	MB-Group3	6
ICGC_MB198	MB-Group3	15
ICGC_MB205	MB-Group3	10
ICGC_MB225	MB-Group3	14
ICGC_MB226	MB-Group3	18
ICGC_MB235	MB-Group3	14
ICGC_MB247	MB-Group3	23
ICGC_MB248	MB-Group3	28
ICGC_MB260	MB-Group3	24
ICGC_MB271	MB-Group3	7
ICGC_MB272	MB-Group3	13
ICGC_MB277	MB-Group3	7
ICGC_MB278	MB-Group3	11
ICGC_MB292	MB-Group3	11
ICGC_MB297	MB-Group3	13
ICGC_MB36	MB-Group3	18
ICGC_MB39	MB-Group3	7
ICGC_MB45	MB-Group3	10
ICGC_MB5	MB-Group3	11
ICGC_MB50	MB-Group3	16
ICGC_MB518	MB-Group3	13
ICGC_MB800	MB-Group3	18
ICGC_MB89	MB-Group3	9
ICGC_MB9	MB-Group3	18
ICGC_MB90	MB-Group3	4
ICGC_MB95	MB-Group3	7
ICGC_MB96	MB-Group3	5
ICGC_MB98	MB-Group3	10
MBRep_T27	MB-Group3	49
MBRep_T54	MB-Group3	16
MBRep_T71	MB-Group3	33
SJMB006	MB-Group3	2
SJMB008	MB-Group3	84
SJMB010	MB-Group3	8
SJMB017	MB-Group3	42
SJMB025	MB-Group3	15
SJMB030	MB-Group3	19
SJMB031	MB-Group3	39
SJMB039	MB-Group3	16
ICGC_MB108	MB-Group4	9
ICGC_MB110	MB-Group4	24
ICGC_MB114	MB-Group4	12
ICGC_MB115	MB-Group4	10
ICGC_MB118	MB-Group4	11
ICGC_MB119	MB-Group4	4
ICGC_MB121	MB-Group4	8
ICGC_MB129	MB-Group4	19
ICGC_MB15	MB-Group4	15
ICGC_MB154	MB-Group4	6
ICGC_MB174	MB-Group4	69
ICGC_MB175	MB-Group4	38
ICGC_MB177	MB-Group4	15
ICGC_MB183	MB-Group4	5
ICGC_MB184	MB-Group4	10
ICGC_MB185	MB-Group4	3
ICGC_MB19	MB-Group4	8
ICGC_MB199	MB-Group4	9
ICGC_MB2	MB-Group4	8
ICGC_MB224	MB-Group4	11
ICGC_MB227	MB-Group4	3
ICGC_MB228	MB-Group4	21
ICGC_MB229	MB-Group4	6
ICGC_MB230	MB-Group4	13
ICGC_MB232	MB-Group4	3
ICGC_MB233	MB-Group4	10
ICGC_MB236	MB-Group4	20
ICGC_MB237	MB-Group4	14
ICGC_MB24	MB-Group4	5
ICGC_MB240	MB-Group4	13
ICGC_MB241	MB-Group4	13
ICGC_MB249	MB-Group4	15
ICGC_MB26	MB-Group4	14
ICGC_MB261	MB-Group4	11
ICGC_MB264	MB-Group4	5
ICGC_MB265	MB-Group4	147
ICGC_MB269	MB-Group4	9
ICGC_MB270	MB-Group4	13
ICGC_MB279	MB-Group4	8
ICGC_MB280	MB-Group4	22
ICGC_MB281	MB-Group4	21
ICGC_MB282	MB-Group4	6
ICGC_MB286	MB-Group4	9
ICGC_MB287	MB-Group4	9
ICGC_MB289	MB-Group4	53
ICGC_MB294	MB-Group4	4
ICGC_MB295	MB-Group4	3
ICGC_MB299	MB-Group4	2
ICGC_MB303	MB-Group4	16
ICGC_MB304	MB-Group4	9
ICGC_MB32	MB-Group4	9
ICGC_MB38	MB-Group4	7
ICGC_MB40	MB-Group4	1
ICGC_MB49	MB-Group4	19
ICGC_MB51	MB-Group4	7
ICGC_MB57	MB-Group4	17
ICGC_MB58	MB-Group4	26
ICGC_MB6	MB-Group4	24
ICGC_MB612	MB-Group4	6
ICGC_MB64	MB-Group4	17
ICGC_MB65	MB-Group4	13
ICGC_MB7	MB-Group4	11
ICGC_MB71	MB-Group4	21
ICGC_MB8	MB-Group4	10
ICGC_MB83	MB-Group4	14
ICGC_MB84	MB-Group4	14
ICGC_MB85	MB-Group4	7
ICGC_MB86	MB-Group4	10
ICGC_MB91	MB-Group4	14
ICGC_MB92	MB-Group4	20
ICGC_MB94	MB-Group4	32
ICGC_MB99	MB-Group4	9
MBRep_T36	MB-Group4	11
MBRep_T38	MB-Group4	9
MBRep_T40	MB-Group4	11
MBRep_T41	MB-Group4	7
MBRep_T70	MB-Group4	15
MBRep_T72	MB-Group4	11
SJMB009	MB-Group4	10
SJMB011	MB-Group4	10
SJMB014	MB-Group4	10
SJMB016	MB-Group4	29
SJMB018	MB-Group4	11
SJMB020	MB-Group4	15
SJMB023	MB-Group4	8
SJMB024	MB-Group4	9
SJMB026	MB-Group4	8
SJMB027	MB-Group4	5
SJMB029	MB-Group4	7
SJMB032	MB-Group4	15
SJMB034	MB-Group4	6
SJMB035	MB-Group4	7
SJMB036	MB-Group4	7
SJMB037	MB-Group4	5
SJMB038	MB-Group4	9
SJNBL012	NBL	8
SJNBL016	NBL	12
SJNBL019	NBL	3
SJNBL002	NBL	18
SJNBL003	NBL	21
SJNBL007	NBL	2
SJNBL009	NBL	26
SJNBL013	NBL	3
SJNBL018	NBL	10
SJNBL020	NBL	9
SJNBL022	NBL	2
SJNBL024	NBL	8
SJNBL025	NBL	19
SJNBL026	NBL	3
SJNBL031	NBL	25
SJNBL034	NBL	20
SJNBL036	NBL	8
SJNBL038	NBL	15
SJNBL041	NBL	14
SJNBL042	NBL	12
SJNBL045	NBL	10
SJOS002	OS	33
SJOS003	OS	24
SJOS004	OS	28
SJOS007	OS	25
SJOS010	OS	44
SJOS011	OS	52
SJOS012	OS	19
SJOS013	OS	39
SJOS014	OS	15
SJOS015	OS	16
SJOS016	OS	52
SJOS017	OS	14
SJOS018	OS	16
SJOS019	OS	10
ICGC_PA10	PA	2
ICGC_PA100	PA	1
ICGC_PA102	PA	1
ICGC_PA103	PA	4
ICGC_PA107	PA	3
ICGC_PA108	PA	5
ICGC_PA109	PA	2
ICGC_PA11	PA	9
ICGC_PA110	PA	5
ICGC_PA112	PA	6
ICGC_PA113	PA	5
ICGC_PA12	PA	5
ICGC_PA126	PA	7
ICGC_PA129	PA	6
ICGC_PA131	PA	3
ICGC_PA132_convey	PA	7
ICGC_PA134	PA	3
ICGC_PA135	PA	3
ICGC_PA136	PA	5
ICGC_PA138	PA	5
ICGC_PA14	PA	3
ICGC_PA140	PA	6
ICGC_PA143	PA	2
ICGC_PA144	PA	7
ICGC_PA145	PA	2
ICGC_PA147	PA	2
ICGC_PA148	PA	1
ICGC_PA150	PA	3
ICGC_PA157	PA	2
ICGC_PA158	PA	6
ICGC_PA159	PA	3
ICGC_PA161	PA	2
ICGC_PA162	PA	2
ICGC_PA165	PA	6
ICGC_PA166	PA	5
ICGC_PA17	PA	1
ICGC_PA21	PA	5
ICGC_PA22	PA	3
ICGC_PA24	PA	2
ICGC_PA25	PA	2
ICGC_PA27	PA	8
ICGC_PA28	PA	5
ICGC_PA29	PA	5
ICGC_PA3	PA	3
ICGC_PA30	PA	6
ICGC_PA33	PA	3
ICGC_PA34	PA	1
ICGC_PA36	PA	4
ICGC_PA37	PA	9
ICGC_PA39	PA	3
ICGC_PA4	PA	6
ICGC_PA41	PA	6
ICGC_PA42	PA	2
ICGC_PA43	PA	2
ICGC_PA46	PA	5
ICGC_PA48	PA	1
ICGC_PA5	PA	3
ICGC_PA50	PA	2
ICGC_PA53	PA	2
ICGC_PA54_convey	PA	4
ICGC_PA55	PA	3
ICGC_PA56	PA	4
ICGC_PA58	PA	5
ICGC_PA59	PA	2
ICGC_PA62	PA	5
ICGC_PA63	PA	4
ICGC_PA64	PA	2
ICGC_PA65	PA	12
ICGC_PA69	PA	9
ICGC_PA70	PA	4
ICGC_PA71	PA	3
ICGC_PA73	PA	3
ICGC_PA75	PA	5
ICGC_PA79	PA	1
ICGC_PA8	PA	3
ICGC_PA81	PA	6
ICGC_PA82	PA	3
ICGC_PA83	PA	3
ICGC_PA84	PA	6
ICGC_PA85	PA	6
ICGC_PA86	PA	4
ICGC_PA87	PA	4
ICGC_PA88	PA	2
ICGC_PA89	PA	2
ICGC_PA9	PA	3
ICGC_PA91	PA	5
ICGC_PA92	PA	7
ICGC_PA93	PA	8
ICGC_PA94	PA	2
ICGC_PA95	PA	6
ICGC_PA96	PA	2
ICGC_PA97	PA	6
ICGC_PA99	PA	1
SJLGG001	PA	4
SJLGG002	PA	4
SJLGG003	PA	3
SJLGG004	PA	4
SJLGG008	PA	7
SJLGG009	PA	3
SJLGG010	PA	6
SJLGG011	PA	4
SJLGG012	PA	5
SJLGG013	PA	6
SJLGG015	PA	5
SJLGG016	PA	1
SJRB004	RB	10
SJRB001	RB	7
SJRB002	RB	6
SJRB003	RB	5
SJRHB007	RMS	13
SJRHB008	RMS	14
SJRHB009	RMS	8
SJRHB010	RMS	10
SJRHB001	RMS	38
SJRHB002	RMS	15
SJRHB003	RMS	23
SJRHB004	RMS	25
SJRHB005	RMS	34
SJRHB006	RMS	16
SJRHB011	RMS	60
SJRHB012	RMS	18

## Sheet: Fig1d_Data_NbMutGenes_target
sampleID	cancertype	nb_mutated_genes
10-PAIXPH	B-ALL	5
10-PAIXSD	B-ALL	12
10-PAKKCA	B-ALL	7
10-PAKMJF	B-ALL	16
10-PAKYKZ	B-ALL	13
10-PALIYC	B-ALL	2
10-PALKMM	B-ALL	8
10-PALUAH	B-ALL	9
10-PALULW	B-ALL	5
10-PALZVV	B-ALL	6
10-PAMXHJ	B-ALL	9
10-PAMXSP	B-ALL	8
10-PANCVR	B-ALL	12
10-PANDWE	B-ALL	10
10-PANEBL	B-ALL	3
10-PANEPX	B-ALL	5
10-PANEUH	B-ALL	8
10-PANFNZ	B-ALL	4
10-PANGIF	B-ALL	11
10-PANIEU	B-ALL	11
10-PANJPG	B-ALL	2
10-PANJWJ	B-ALL	6
10-PANKAK	B-ALL	11
10-PANKDT	B-ALL	20
10-PANKGK	B-ALL	10
10-PANKMB	B-ALL	17
10-PANKRG	B-ALL	9
10-PANLIC	B-ALL	20
10-PANPJI	B-ALL	7
10-PANPJW	B-ALL	8
10-PANRAL	B-ALL	5
10-PANRDC	B-ALL	8
10-PANRWG	B-ALL	15
10-PANRYM	B-ALL	9
10-PANSBR	B-ALL	11
10-PANSDA	B-ALL	9
10-PANSHK	B-ALL	34
10-PANSIA	B-ALL	21
10-PANSPW	B-ALL	7
10-PANSUL	B-ALL	8
10-PANSXG	B-ALL	23
10-PANUHA	B-ALL	9
10-PANUKN	B-ALL	16
10-PANURW	B-ALL	6
10-PANUSN	B-ALL	8
10-PANUUF	B-ALL	4
10-PANVYR	B-ALL	11
10-PANWFL	B-ALL	16
10-PANWHJ	B-ALL	11
10-PANWHW	B-ALL	16
10-PANWVW	B-ALL	11
10-PANWYH	B-ALL	14
10-PANWYK	B-ALL	13
10-PANXDB	B-ALL	21
10-PANXDR	B-ALL	7
10-PANXPE	B-ALL	13
10-PANYEJ	B-ALL	12
10-PANYGB	B-ALL	8
10-PANYYV	B-ALL	5
10-PANYZE	B-ALL	14
10-PANZPJ	B-ALL	8
10-PANZXC	B-ALL	4
10-PANZXZ	B-ALL	6
10-PAPACP	B-ALL	4
10-PAPAGK	B-ALL	15
10-PAPAIZ	B-ALL	27
10-PAPBES	B-ALL	8
10-PAPBFN	B-ALL	18
10-PAPBSE	B-ALL	8
10-PAPBSY	B-ALL	6
10-PAPBZK	B-ALL	4
10-PAPCUR	B-ALL	4
10-PAPCVZ	B-ALL	16
10-PAPDJM	B-ALL	13
10-PAPDKJ	B-ALL	13
10-PAPDNB	B-ALL	2
10-PAPDUF	B-ALL	19
10-PAPDUV	B-ALL	23
10-PAPDWT	B-ALL	12
10-PAPEAB	B-ALL	2
10-PAPECF	B-ALL	16
10-PAPEJN	B-ALL	18
10-PAPESW	B-ALL	14
10-PAPEWB	B-ALL	14
10-PAPFWH	B-ALL	16
10-PAPGFP	B-ALL	8
10-PAPGMV	B-ALL	2
10-PAPGNC	B-ALL	7
10-PAPGYC	B-ALL	8
10-PAPHCJ	B-ALL	10
10-PAPHEK	B-ALL	7
10-PAPHGD	B-ALL	9
10-PAPHJF	B-ALL	14
10-PAPHMH	B-ALL	8
10-PAPHRT	B-ALL	8
10-PAPHWH	B-ALL	10
10-PAPIDY	B-ALL	16
10-PAPIGX	B-ALL	10
10-PAPIJB	B-ALL	12
10-PAPIJM	B-ALL	30
10-PAPIKG	B-ALL	5
10-PAPIRZ	B-ALL	13
10-PAPISG	B-ALL	11
10-PAPJHB	B-ALL	25
10-PAPJHR	B-ALL	12
10-PAPJIB	B-ALL	24
10-PAPJXI	B-ALL	9
10-PAPKNC	B-ALL	11
10-PAPLDL	B-ALL	31
10-PAPLDM	B-ALL	12
10-PAPLTZ	B-ALL	15
10-PAPLUG	B-ALL	25
10-PAPMFI	B-ALL	3
10-PAPMVB	B-ALL	7
10-PAPMYD	B-ALL	4
10-PAPNFY	B-ALL	13
10-PAPNMY	B-ALL	18
10-PAPPGN	B-ALL	6
10-PAPRCS	B-ALL	11
10-PAPRFE	B-ALL	9
10-PAPSPG	B-ALL	14
10-PAPSPN	B-ALL	17
10-PAPTHJ	B-ALL	11
10-PAPTLM	B-ALL	9
10-PAPVNW	B-ALL	7
10-PAPVTA	B-ALL	5
10-PAPZNK	B-ALL	15
10-PAPZST	B-ALL	14
10-PARACA	B-ALL	7
10-PARAKF	B-ALL	24
10-PARARJ	B-ALL	8
10-PARBRK	B-ALL	17
10-PARBVI	B-ALL	12
10-PARCHB	B-ALL	4
10-PARDWE	B-ALL	15
10-PARELH	B-ALL	11
10-PARFLV	B-ALL	12
10-PARFTR	B-ALL	15
10-PARGFV	B-ALL	7
10-PARGHW	B-ALL	23
10-PARGML	B-ALL	4
10-PARGVZ	B-ALL	20
10-PARHUM	B-ALL	16
10-PARIAD	B-ALL	9
10-PARJSR	B-ALL	89
10-PARJZZ	B-ALL	16
10-PARLAF	B-ALL	16
10-PARLEK	B-ALL	3
10-PARLZG	B-ALL	8
10-PARMSP	B-ALL	13
10-PARMXF	B-ALL	11
10-PARNMF	B-ALL	20
10-PARNSH	B-ALL	29
10-PARPCA	B-ALL	9
10-PARPNM	B-ALL	20
10-PARPRW	B-ALL	18
10-PARPZJ	B-ALL	2
10-PARRAF	B-ALL	10
10-PARSGC	B-ALL	13
10-PARSZH	B-ALL	23
10-PARTJL	B-ALL	7
10-PARTKL	B-ALL	7
10-PARTRW	B-ALL	11
10-PARTYT	B-ALL	8
10-PARUBK	B-ALL	4
10-PARUGP	B-ALL	9
10-PARUIW	B-ALL	4
10-PARVBS	B-ALL	7
10-PARVWD	B-ALL	13
10-PARWVN	B-ALL	5
10-PARXMC	B-ALL	17
10-PASCIU	B-ALL	3
10-PASDYK	B-ALL	12
10-PASEVJ	B-ALL	11
10-PASFTL	B-ALL	31
10-PASFXA	B-ALL	8
10-PASHUI	B-ALL	12
10-PASIIK	B-ALL	5
10-PASKHT	B-ALL	6
10-PASLZM	B-ALL	11
10-PASMVF	B-ALL	6
10-PASRXC	B-ALL	4
10-PASSXJ	B-ALL	11
10-PASUBW	B-ALL	10
10-PASWUH	B-ALL	7
10-PASYGM	B-ALL	9
10-PATCTI	B-ALL	4
10-PATISC	B-ALL	11
10-PATRIC	B-ALL	6
10-PATTEE	B-ALL	13
10-CAAABC	T-ALL	7
10-CAAABD	T-ALL	7
10-CAAABF	B-ALL	18
10-PAKHZT	B-ALL	9
10-PAKKXB	B-ALL	11
10-PAKMVD	B-ALL	10
10-PAKMZM	B-ALL	14
10-PAKRSL	B-ALL	11
10-PAKTAL	B-ALL	5
10-PAKVKK	B-ALL	5
10-PAKYEP	B-ALL	7
10-PALJCF	B-ALL	13
10-PALJDL	B-ALL	13
10-PALKTY	B-ALL	9
10-PALLSD	B-ALL	13
10-PALNTB	B-ALL	14
10-PALTWS	B-ALL	8
10-PAMDKS	B-ALL	3
10-PAMDRM	B-ALL	16
10-PAMKZB	B-ALL	11
10-PANSFD	B-ALL	14
10-PANWJB	B-ALL	14
10-PAPCXR	B-ALL	13
10-PAPDFU	B-ALL	7
10-PAPJRR	B-ALL	14
10-PARIKN	T-ALL	14
10-PARIPA	B-ALL	27
10-PARRPK	B-ALL	18
10-PASFGA	B-ALL	9
10-PAUXZX	B-ALL	8
20-PABLDZ	AML	7
20-PADYIR	AML	3
20-PADZCG	AML	10
20-PAEAKL	AML	6
20-PAEDKB	AML	3
20-PAEERJ	AML	10
20-PAEFGR	AML	7
20-PAEFGT	AML	10
20-PAEIKD	AML	2
20-PAKERZ	AML	10
20-PAKIWK	AML	8
20-PAKIYW	AML	3
20-PAKLPD	AML	4
20-PAKRZG	AML	7
20-PAKSMZ	AML	7
20-PAKTCX	AML	6
20-PAKVGI	AML	9
20-PALGKX	AML	10
20-PAMVKZ	AML	11
20-PAMYAS	AML	11
20-PAMYGX	AML	7
20-PAMYJX	AML	3
20-PANAEV	AML	12
20-PANBZH	AML	5
20-PANCSC	AML	10
20-PANDDC	AML	10
20-PANDER	AML	8
20-PANDIX	AML	3
20-PANFMG	AML	11
20-PANGCM	AML	6
20-PANGDN	AML	8
20-PANGJY	AML	10
20-PANGTF	AML	8
20-PANHYK	AML	11
20-PANINI	AML	12
20-PANJGR	AML	13
20-PANKFG	AML	5
20-PANKFZ	AML	7
20-PANKKE	AML	4
20-PANKNB	AML	8
20-PANLIR	AML	10
20-PANLIZ	AML	28
20-PANLJN	AML	11
20-PANLKB	AML	8
20-PANLLX	AML	11
20-PANLXM	AML	5
20-PANMEM	AML	9
20-PANNHB	AML	7
20-PANNJI	AML	6
20-PANPKN	AML	2
20-PANPLS	AML	5
20-PANPTM	AML	3
20-PANSBH	AML	5
20-PANSJB	AML	10
20-PANTNA	AML	7
20-PANTPW	AML	8
20-PANUTB	AML	3
20-PANUUA	AML	8
20-PANVGE	AML	8
20-PANVGP	AML	16
20-PANVUF	AML	16
20-PANWHP	AML	5
20-PANYCG	AML	9
20-PANYGP	AML	9
20-PANYNR	AML	6
20-PANYSN	AML	6
20-PANZKA	AML	7
20-PANZWB	AML	9
20-PAPAWN	AML	3
20-PAPBEJ	AML	11
20-PAPVCN	AML	7
20-PAPVDV	AML	10
20-PAPVZK	AML	9
20-PAPWHS	AML	14
20-PAPWIU	AML	10
20-PAPWYK	AML	5
20-PAPXRJ	AML	12
20-PAPXWI	AML	4
20-PARAHF	AML	10
20-PARAJX	AML	6
20-PARANT	AML	5
20-PARASV	AML	5
20-PARBFJ	AML	15
20-PARBIU	AML	10
20-PARBRA	AML	9
20-PARBTC	AML	6
20-PARBXE	AML	3
20-PARCCH	AML	9
20-PARCEC	AML	14
20-PARCUK	AML	9
20-PARCVS	AML	24
20-PARCZL	AML	26
20-PARDDY	AML	9
20-PARDEV	AML	11
20-PARDMG	AML	11
20-PARENB	AML	12
20-PARFAL	AML	10
20-PARFGK	AML	4
20-PARFIW	AML	6
20-PARFRN	AML	9
20-PARFXF	AML	13
20-PARGDB	AML	16
20-PARGVC	AML	14
20-PARHVK	AML	11
20-PARIEG	AML	24
20-PARIHK	AML	6
20-PARIMT	AML	9
20-PARIZR	AML	10
20-PARJCR	AML	7
20-PARJYP	AML	13
20-PARKCX	AML	6
20-PARLVL	AML	8
20-PARMGX	AML	12
20-PARMZF	AML	8
20-PARNNT	AML	5
20-PARNZW	AML	10
20-PARPDS	AML	9
20-PARPPY	AML	10
20-PARPWL	AML	6
20-PARSAN	AML	7
20-PARSHM	AML	6
20-PARTAL	AML	8
20-PARUBT	AML	33
20-PARUDL	AML	4
20-PARUNX	AML	21
20-PARUTH	AML	3
20-PARUUB	AML	8
20-PARUWX	AML	7
20-PARVAI	AML	9
20-PARWDZ	AML	8
20-PARXMP	AML	7
20-PARXNG	AML	10
20-PARYFN	AML	3
20-PARYGA	AML	13
20-PARYVW	AML	8
20-PARZUU	AML	9
20-PARZWH	AML	6
20-PASAUT	AML	4
20-PASBBE	AML	8
20-PASBHI	AML	11
20-PASBPK	AML	3
20-PASCCS	AML	7
20-PASCFW	AML	6
20-PASCGR	AML	4
20-PASCRZ	AML	9
20-PASFEW	AML	4
20-PASFJB	AML	6
20-PASFLM	AML	10
20-PASGCE	AML	4
20-PASGGK	AML	15
20-PASGMZ	AML	10
20-PASGWH	AML	15
20-PASHBI	AML	11
20-PASHHH	AML	4
20-PASHLE	AML	3
20-PASHYZ	AML	10
20-PASIBG	AML	8
20-PASIEJ	AML	3
20-PASIEP	AML	5
20-PASINN	AML	15
20-PASJGZ	AML	6
20-PASJIM	AML	4
20-PASJTM	AML	5
20-PASLSD	AML	12
20-PASMGW	AML	7
20-PASMHY	AML	5
20-PASMYS	AML	9
20-PASPGA	AML	10
20-PASPKE	AML	11
20-PASPLU	AML	4
20-PASPTM	AML	18
20-PASRLS	AML	7
20-PASSSI	AML	6
20-PASTTW	AML	4
20-PASTUH	AML	9
20-PASVVS	AML	7
20-PASVYA	AML	4
20-PASVYL	AML	10
20-PASWAJ	AML	7
20-PASWAT	AML	14
20-PASWLN	AML	7
20-PASWPD	AML	4
20-PASWPT	AML	4
20-PASXNR	AML	3
20-PASXYG	AML	11
20-PASYJI	AML	4
20-PASZLJ	AML	12
20-PASZZE	AML	21
20-PATAST	AML	11
20-PATDHA	AML	9
20-PATDNN	AML	5
20-PATELT	AML	8
20-PATIAK	AML	7
20-PATJHJ	AML	2
20-PATKJB	AML	3
20-PARNIA	AML	1
30-PAISNS	NBL	17
30-PAIVZR	NBL	16
30-PAIXFZ	NBL	8
30-PAKZRH	NBL	3
30-PALKXJ	NBL	2
30-PALNVP	NBL	12
30-PALXTB	NBL	3
30-PAMNLH	NBL	37
30-PANLET	NBL	34
30-PANNMS	NBL	14
30-PANRVJ	NBL	14
30-PAPCTS	NBL	15
30-PAPEAV	NBL	22
30-PAPICY	NBL	2
30-PAPKXS	NBL	39
30-PAPSEI	NBL	12
30-PAPSKM	NBL	8
30-PAPTAN	NBL	15
30-PAPTDH	NBL	1
30-PAPTFZ	NBL	14
30-PAPTIP	NBL	7
30-PAPTLD	NBL	9
30-PAPTLV	NBL	13
30-PAPTLY	NBL	12
30-PAPTMM	NBL	10
30-PAPUAR	NBL	6
30-PAPUNH	NBL	11
30-PAPUTN	NBL	13
30-PAPUWY	NBL	35
30-PAPVEB	NBL	30
30-PAPVFD	NBL	29
30-PAPVRN	NBL	6
30-PAPVXS	NBL	24
30-PAPWUC	NBL	9
30-PAPZYP	NBL	29
30-PAPZYZ	NBL	24
30-PARABN	NBL	19
30-PARACM	NBL	16
30-PARACS	NBL	33
30-PARAHE	NBL	27
30-PARAMT	NBL	20
30-PARBAJ	NBL	1
30-PARBGP	NBL	17
30-PARBLH	NBL	15
30-PARCWT	NBL	13
30-PARDCK	NBL	55
30-PARDIW	NBL	20
30-PARDUJ	NBL	6
30-PARDYU	NBL	24
30-PAREGK	NBL	9
30-PARETE	NBL	10
30-PARFRE	NBL	3
30-PARFWB	NBL	25
30-PARGDJ	NBL	13
30-PARGUX	NBL	30
30-PARHAM	NBL	7
30-PARHYL	NBL	18
30-PARIKF	NBL	18
30-PARIRD	NBL	11
30-PARJVP	NBL	2
30-PARKGJ	NBL	31
30-PARMFA	NBL	14
30-PARMTT	NBL	14
30-PARNCW	NBL	6
30-PARNEE	NBL	18
30-PARNNC	NBL	3
30-PARNTS	NBL	8
30-PARSEA	NBL	7
30-PARSRJ	NBL	16
30-PARUXY	NBL	21
30-PARVME	NBL	16
30-PARXLM	NBL	10
30-PARYNK	NBL	37
30-PARZCJ	NBL	1
30-PARZHA	NBL	4
30-PARZIP	NBL	26
30-PASATK	NBL	18
30-PASAZJ	NBL	25
30-PASBEN	NBL	8
30-PASCFC	NBL	3
30-PASCKI	NBL	11
30-PASCTR	NBL	9
30-PASCUF	NBL	8
30-PASEGA	NBL	20
30-PASFGG	NBL	11
30-PASFIC	NBL	2
30-PASGAP	NBL	17
30-PASGUT	NBL	53
30-PASHFA	NBL	4
30-PASJYB	NBL	13
30-PASJZC	NBL	3
30-PASKJX	NBL	44
30-PASLGS	NBL	10
30-PASMDM	NBL	15
30-PASNEF	NBL	12
30-PASNML	NBL	1
30-PASNPG	NBL	6
30-PASNZU	NBL	28
30-PASPBZ	NBL	6
30-PASPER	NBL	23
30-PASREY	NBL	2
30-PASRFS	NBL	38
30-PASSRN	NBL	34
30-PASSRS	NBL	65
30-PASSWW	NBL	3
30-PASTCN	NBL	16
30-PASTKC	NBL	98
30-PASUCB	NBL	23
30-PASUML	NBL	3
30-PASUYG	NBL	20
30-PASVRU	NBL	17
30-PASWIJ	NBL	39
30-PASWVY	NBL	36
30-PASWYR	NBL	23
30-PASXHE	NBL	35
30-PASXIE	NBL	25
30-PASXRG	NBL	28
30-PASYLD	NBL	25
30-PASYPX	NBL	41
30-PASZKE	NBL	4
30-PATAYJ	NBL	3
30-PATBMM	NBL	23
30-PATCFL	NBL	4
30-PATDXC	NBL	29
30-PATEPF	NBL	41
30-PATESI	NBL	12
30-PATFCY	NBL	13
30-PATFXV	NBL	20
30-PATGJU	NBL	3
30-PATGLU	NBL	18
30-PATGWT	NBL	16
30-PATHKB	NBL	2
30-PATHVK	NBL	54
30-PATNKP	NBL	16
30-PATYIL	NBL	4
30-PAUDDK	NBL	6
40-0A4I9K	OS	34
40-PAKFVX	OS	50
40-PALFYN	OS	18
40-PALHRL	OS	25
40-PALKDP	OS	27
40-PALWWX	OS	25
40-PAMEKS	OS	23
40-PANGPE	OS	22
40-PANPUM	OS	33
40-PANXSC	OS	25
40-PAPNVD	OS	40
40-PAPXGT	OS	26
40-PARDAX	OS	20
40-PARGTM	OS	29
40-PARJXU	OS	38
40-PARKAF	OS	12
40-PASFCV	OS	15
40-PATMXR	OS	62
40-PATPBS	OS	43
50-CAAAAA	WT	13
50-CAAAAB	WT	10
50-CAAAAC	WT	18
50-CAAAAH	WT	18
50-CAAAAL	WT	16
50-CAAAAO	WT	7
50-CAAAAQ	WT	6
50-CAAAAS	WT	8
50-PAEBXA	WT	7
50-PAECJB	WT	7
50-PAJLKR	WT	4
50-PAJLLF	WT	26
50-PAJLNJ	WT	9
50-PAJLPX	WT	19
50-PAJLSP	WT	5
50-PAJLTH	WT	12
50-PAJLTI	WT	6
50-PAJLUJ	WT	15
50-PAJMEL	WT	13
50-PAJMEN	WT	3
50-PAJMEP	WT	6
50-PAJMFU	WT	3
50-PAJMFY	WT	6
50-PAJMJK	WT	13
50-PAJMKI	WT	6
50-PAJMKJ	WT	4
50-PAJMLI	WT	10
50-PAJMMY	WT	26
50-PAJMRL	WT	4
50-PAJMUF	WT	7
50-PAJMVU	WT	9
50-PAJMXF	WT	5
50-PAJNAA	WT	11
50-PAJNAV	WT	2
50-PAJNCC	WT	10
50-PAJNCJ	WT	4
50-PAJNCZ	WT	3
50-PAJNDU	WT	17
50-PAJNEC	WT	8
50-PAJNJJ	WT	16
50-PAJNNC	WT	15
50-PAJNRL	WT	8
50-PAJNSL	WT	7
50-PAJNUS	WT	5
50-PAJNYT	WT	5
50-PAJNZI	WT	8
50-PAJNZK	WT	7
50-PAJNZS	WT	17
50-PAJNZU	WT	3
50-PAJPAR	WT	13
50-PAJPAU	WT	7
50-PAJPEW	WT	14
50-PAJPGY	WT	12
50-PAJPHA	WT	8
50-PAKFME	WT	7
50-PAKGED	WT	14
50-PAKJGM	WT	17
50-PAKKSE	WT	8
50-PAKMUB	WT	23
50-PAKNAL	WT	7
50-PAKNRX	WT	10
50-PAKNTW	WT	13
50-PAKNXS	WT	11
50-PAKRVH	WT	15
50-PAKRZW	WT	7
50-PAKSCC	WT	8
50-PAKUIT	WT	23
50-PAKVET	WT	5
50-PAKWPM	WT	17
50-PAKYFC	WT	9
50-PAKZER	WT	11
50-PAKZFK	WT	3
50-PAKZHF	WT	6
50-PALDWP	WT	7
50-PALERC	WT	9
50-PALEZT	WT	8
50-PALGAZ	WT	10
50-PALGVY	WT	8
50-PALKCW	WT	9
50-PALKRS	WT	7
50-PALLFB	WT	15
10-PANSIZ	B-ALL	4
10-PANSTA	B-ALL	10
10-PANSYA	B-ALL	11
10-PANTBB	B-ALL	8
10-PANTCR	B-ALL	7
10-PANTLF	B-ALL	4
10-PANTRY	B-ALL	19
10-PANTTB	B-ALL	18
10-PANTUZ	B-ALL	8
10-PANTVC	B-ALL	8
10-PANTWC	B-ALL	13
10-PANTXA	B-ALL	5
10-PANTYP	B-ALL	7
10-PANTZE	B-ALL	15
10-PANUKF	B-ALL	21
10-PANURR	B-ALL	6
10-PANUSL	B-ALL	4
10-PANUXS	B-ALL	6
10-PANUXU	B-ALL	8
10-PANUYZ	B-ALL	8
10-PANVAW	B-ALL	8
10-PANVCM	B-ALL	6
10-PANVDH	B-ALL	6
10-PANVDV	B-ALL	27
10-PANVFF	B-ALL	4
10-PANVGZ	B-ALL	6
10-PANVIB	B-ALL	5
10-PANVIC	B-ALL	11
10-PANVIX	B-ALL	10
10-PANVJI	B-ALL	6
10-PANVKF	B-ALL	13
10-PANVKH	B-ALL	7
10-PANVMT	B-ALL	3
10-PANVTB	B-ALL	13
10-PANVUD	B-ALL	7
10-PANVUU	B-ALL	9
10-PANVXF	B-ALL	7
10-PANWDL	B-ALL	7
10-PANWDN	B-ALL	9
10-PANWDS	B-ALL	8
10-PANWEI	B-ALL	9
10-PANWES	B-ALL	10
10-PANWGG	B-ALL	11
10-PANWJH	B-ALL	9
10-PANWJM	B-ALL	18
10-PANWJR	B-ALL	32
10-PANWJS	B-ALL	28
10-PANWKM	B-ALL	6
10-PANWKP	B-ALL	8
10-PANWLH	B-ALL	11
10-PANWSP	B-ALL	5
10-PANWWG	B-ALL	14
10-PANWYM	B-ALL	4
10-PANWZG	B-ALL	8
10-PANXAM	B-ALL	13
10-PANXCX	B-ALL	9
10-PANXEE	B-ALL	4
10-PANXGD	B-ALL	24
10-PANXGM	B-ALL	15
10-PANXLP	B-ALL	7
10-PANXLR	B-ALL	4
10-PANXSF	B-ALL	4
10-PANXTP	B-ALL	28
10-PANXXD	B-ALL	9
10-PANXZK	B-ALL	9
10-PANZBY	B-ALL	4
10-PANZEG	B-ALL	11
10-PANZFN	B-ALL	10
10-PANZGN	B-ALL	4
10-PANZPU	B-ALL	7
10-PANZUI	B-ALL	10
10-PANZYY	B-ALL	2
10-PANZZI	B-ALL	4
10-PAPADT	B-ALL	6
10-PAPAGB	B-ALL	14
10-PAPAGF	B-ALL	6
10-PAPAGS	B-ALL	9
10-PAPAGV	B-ALL	83
10-PAPAGW	B-ALL	2
10-PAPAKJ	B-ALL	7
10-PAPAMH	B-ALL	12
10-PAPAMS	B-ALL	11
10-PAPANB	B-ALL	20
10-PAPAPC	B-ALL	8
10-PAPAPX	B-ALL	8
10-PAPART	B-ALL	17
10-PAPAVR	B-ALL	12
10-PAPAXH	B-ALL	12
10-PAPAZA	B-ALL	17
10-PAPAZD	B-ALL	18
10-PAPBAI	B-ALL	11
10-PAPBAN	B-ALL	22
10-PAPBCK	B-ALL	7
10-PAPBLU	B-ALL	7
10-PAPBPC	B-ALL	2
10-PAPBVD	B-ALL	4
10-PAPBYM	B-ALL	7
10-PAPBZW	B-ALL	7
10-PAPCED	B-ALL	32
10-PAPCJR	B-ALL	17
10-PAPCNP	B-ALL	12
10-PAPCPB	B-ALL	5
10-PAPCRD	B-ALL	4
10-PAPCRJ	B-ALL	6
10-PAPCRU	B-ALL	39
10-PAPCSZ	B-ALL	35
10-PAPCUI	B-ALL	10
10-PAPCVI	B-ALL	8
10-PAPCVR	B-ALL	9
10-PAPDBX	B-ALL	20
10-PAPDCS	B-ALL	9
10-PAPDDA	B-ALL	14
10-PAPDFS	B-ALL	14
10-PAPDHA	B-ALL	7
10-PAPDKD	B-ALL	9
10-PAPDKR	B-ALL	6
10-PAPDLN	B-ALL	21
10-PAPDMU	B-ALL	14
10-PAPDRP	B-ALL	9
10-PAPDSW	B-ALL	10
10-PAPDUX	B-ALL	15
10-PAPDVG	B-ALL	9
10-PAPDYE	B-ALL	8
10-PAPEJA	B-ALL	8
10-PAPEJL	B-ALL	74
10-PAPEJM	B-ALL	16
10-PAPEMC	B-ALL	5
10-PAPEMZ	B-ALL	10
10-PAPERM	B-ALL	15
10-PAPERN	B-ALL	5
10-PAPERU	B-ALL	18
10-PAPERW	B-ALL	12
10-PAPESB	B-ALL	27
10-PAPESY	B-ALL	6
10-PAPESZ	B-ALL	11
10-PAPETC	B-ALL	13
10-PAPEZL	B-ALL	9
10-PAPEZR	B-ALL	5
10-PAPFAT	B-ALL	6
10-PAPFBR	B-ALL	2
10-PAPFBX	B-ALL	7
10-PAPFFW	B-ALL	7
10-PAPFHH	B-ALL	20
10-PAPFHR	B-ALL	5
10-PAPFHX	B-ALL	13
10-PAPFIX	B-ALL	7
10-PAPFKA	B-ALL	10
10-PAPFNV	B-ALL	32
10-PAPFPZ	B-ALL	16
10-PAPFTJ	B-ALL	16
10-PAPFUF	B-ALL	23
10-PAPFZF	B-ALL	6
10-PAPFZL	B-ALL	4
10-PAPFZX	B-ALL	6
10-PAPGEE	B-ALL	6
10-PAPGFD	B-ALL	12
10-PAPGKP	B-ALL	8
10-PAPGLD	B-ALL	7
10-PAPGLS	B-ALL	22
10-PAPGMT	B-ALL	10
10-PAPGWN	B-ALL	17
10-PAPHAM	B-ALL	10
10-PAPHBW	B-ALL	6
10-PAPHCA	B-ALL	10
10-PAPHDN	B-ALL	10
10-PAPHDX	B-ALL	7
10-PAPHED	B-ALL	8
10-PAPHHP	B-ALL	11
10-PAPHIG	B-ALL	19
10-PAPHLH	B-ALL	7
10-PAPHNM	B-ALL	6
10-PAPHNR	B-ALL	13
10-PAPHRV	B-ALL	11
10-PAPHWE	B-ALL	7
10-PAPHXJ	B-ALL	20
10-PAPHYM	B-ALL	17
10-PAPHYV	B-ALL	6
10-PAPICC	B-ALL	9
10-PAPIEW	B-ALL	14
10-PAPIGD	B-ALL	25
10-PAPIGV	B-ALL	12
10-PAPIHH	B-ALL	12
10-PAPIHT	B-ALL	10
10-PAPIHU	B-ALL	7
10-PAPIIB	B-ALL	21
10-PAPIIX	B-ALL	13
10-PAPIJD	B-ALL	7
10-PAPILF	B-ALL	10
10-PAPILG	B-ALL	12
10-PAPZPJ	B-ALL	10
10-PAPZPZ	B-ALL	9
10-PAPZRA	B-ALL	18
10-PAPZRB	B-ALL	4
10-PAPZTD	B-ALL	8
10-PAPZTL	B-ALL	21
10-PAPZTS	B-ALL	10
10-PAPZUE	B-ALL	4
10-PAPZUW	B-ALL	8
10-PAPZVI	B-ALL	1
10-PAPZXI	B-ALL	9
10-PAPZZJ	B-ALL	6
10-PARABL	B-ALL	12
10-PARABU	B-ALL	9
10-PARACE	B-ALL	23
10-PARAFH	B-ALL	9
10-PARAFI	B-ALL	43
10-PARAGW	B-ALL	6
10-PARAJY	B-ALL	6
10-PARANN	B-ALL	8
10-PARAPT	B-ALL	8
10-PARASC	B-ALL	16
10-PARASN	B-ALL	6
10-PARATY	B-ALL	5
10-PARAUE	B-ALL	12
10-PARAXH	B-ALL	28
10-PARAZN	B-ALL	23
10-PARBBV	B-ALL	6
10-PARBCW	B-ALL	15
10-PARBDP	B-ALL	14
10-PARBGG	B-ALL	8
10-PARBHI	B-ALL	6
10-PARBIX	B-ALL	9
10-PARBKG	B-ALL	12
10-PARBKP	B-ALL	46
10-PARBLL	B-ALL	28
10-PARBLS	B-ALL	9
10-PARBND	B-ALL	19
10-PARBNY	B-ALL	6
10-PARBRM	B-ALL	8
10-PARBRV	B-ALL	13
10-PARBRX	B-ALL	6
10-PARBSP	B-ALL	5
10-PARBSW	B-ALL	14
10-PARBTA	B-ALL	35
10-PARBWN	B-ALL	4
10-PARBXX	B-ALL	11
10-PARBYS	B-ALL	10
10-PARBYU	B-ALL	10
10-PARCAX	B-ALL	4
10-PARCBE	B-ALL	13
10-PARCBK	B-ALL	10
10-PARCCM	B-ALL	40
10-PARCDS	B-ALL	9
10-PARCDV	B-ALL	4
10-PARCDX	B-ALL	8
10-PARCDZ	B-ALL	7
10-PARCFM	B-ALL	6
10-PARCGU	B-ALL	4
10-PARCHU	B-ALL	4
10-PARCHY	B-ALL	16
10-PARCKD	B-ALL	7
10-PARCKJ	B-ALL	12
10-PARCKV	B-ALL	4
10-PARCLU	B-ALL	15
10-PARCLW	B-ALL	6
10-PARCMD	B-ALL	8
10-PARCMG	B-ALL	5
10-PARCTN	B-ALL	9
10-PARCUM	B-ALL	3
10-PARCUW	B-ALL	11
10-PARCVB	B-ALL	11
10-PARCVT	B-ALL	11
10-PARCWB	B-ALL	10
10-PARCZY	B-ALL	10
10-PARDAK	B-ALL	4
10-PARDBN	B-ALL	9
10-PARDBT	B-ALL	8
10-PARDCJ	B-ALL	16
10-PARDCR	B-ALL	51
10-PARDCY	B-ALL	4
10-PARDDM	B-ALL	7
10-PARDDV	B-ALL	11
10-PARDDW	B-ALL	47
10-PARDEG	B-ALL	11
10-PARDEJ	B-ALL	12
10-PARDEP	B-ALL	5
10-PARDEY	B-ALL	20
10-PARDFB	B-ALL	13
10-PARDFH	B-ALL	13
10-PARDFI	B-ALL	6
10-PARDFN	B-ALL	12
10-PARDHK	B-ALL	11
10-PARDIN	B-ALL	11
10-PARDKG	B-ALL	8
10-PARDLJ	B-ALL	16
10-PARDLP	B-ALL	12
10-PARDLR	B-ALL	14
10-PARDLZ	B-ALL	18
10-PARDMI	B-ALL	23
10-PARDNF	B-ALL	8
10-PARDRI	B-ALL	18
10-PARDRS	B-ALL	17
10-PARDSN	B-ALL	16
10-PARDSP	B-ALL	13
10-PARDST	B-ALL	77
10-PARDUM	B-ALL	11
10-PARDVD	B-ALL	18
10-PARDWM	B-ALL	9
10-PARDXG	B-ALL	9
10-PARDXI	B-ALL	23
10-PARDXS	B-ALL	9
10-PAREAA	B-ALL	6
10-PAREAL	B-ALL	9
10-PAREBH	B-ALL	11
10-PAREDS	B-ALL	4
10-PAREEE	B-ALL	9
10-PAREEX	B-ALL	12
10-PAREGC	B-ALL	4
10-PAREGE	B-ALL	15
10-PAREHN	B-ALL	13
10-PAREIE	B-ALL	8
10-PAREIV	B-ALL	4
10-PAREJA	B-ALL	17
10-PAREJZ	B-ALL	12
10-PAREKG	B-ALL	17
10-PAREKH	B-ALL	20
10-PAREKM	B-ALL	10
10-PARENT	B-ALL	6
10-PARENU	B-ALL	6
10-PARENW	B-ALL	5
10-PAREPB	B-ALL	15
10-PAREPF	B-ALL	9
10-PARERM	B-ALL	8
10-PARERS	B-ALL	14
10-PARESP	B-ALL	39
10-PAREST	B-ALL	11
10-PARETC	B-ALL	18
10-PARETH	B-ALL	8
10-PARETV	B-ALL	11
10-PAREUH	B-ALL	53
10-PAREWE	B-ALL	37
10-PAREWM	B-ALL	7
10-PAREWZ	B-ALL	13
10-PAREYJ	B-ALL	24
10-PAREYW	B-ALL	9
10-PAREZM	B-ALL	3
10-PARFAP	B-ALL	5
10-PARFDB	B-ALL	11
10-PARFDG	B-ALL	18
10-PARFDW	B-ALL	8
10-PARFEH	B-ALL	5
10-PARFFC	B-ALL	4
10-PARFHH	B-ALL	6
10-PARFIZ	B-ALL	12
10-PARFJK	B-ALL	11
10-PARFJM	B-ALL	11
10-PARFKD	B-ALL	7
10-PARFSF	B-ALL	7
10-PARGBK	B-ALL	23
10-PARGBR	B-ALL	15
10-PARGBT	B-ALL	13
10-PARGFX	B-ALL	12
10-PARGGI	B-ALL	12
10-PARGJH	B-ALL	10
10-PARGJY	B-ALL	17
10-PARGKD	B-ALL	9
10-PARGLE	B-ALL	3
10-PARGLW	B-ALL	13
10-PARGMW	B-ALL	4
10-PARGUZ	B-ALL	9
10-PARGYV	B-ALL	6
10-PARHAN	B-ALL	15
10-PARHEA	B-ALL	5
10-PARHFF	B-ALL	38
10-PARHLM	B-ALL	3
10-PARHSD	B-ALL	8
10-PARIBB	B-ALL	13
10-PARIIA	B-ALL	11
10-PARILG	B-ALL	14
10-PARJBB	B-ALL	9
10-PARJJP	B-ALL	4
10-PARJLF	B-ALL	10
10-PARJMY	B-ALL	6
10-PARJNL	B-ALL	19
10-PARJNR	B-ALL	8
10-PARJRT	B-ALL	5
10-PARJWB	B-ALL	6
10-PARJYV	B-ALL	23
10-PARKBT	B-ALL	6
10-PARKEN	B-ALL	5
10-PARKEU	B-ALL	17
10-PARKFN	B-ALL	8
10-PARKFU	B-ALL	20
10-PARKLL	B-ALL	15
10-PARKZX	B-ALL	25
10-PARLBP	B-ALL	7
10-PARLDF	B-ALL	13
10-PARLFI	B-ALL	5
10-PARLMI	B-ALL	10
10-PARLPA	B-ALL	15
10-PARLPB	B-ALL	9
10-PARLSU	B-ALL	14
10-PARLTU	B-ALL	8
10-PARLTX	B-ALL	6
10-PARMEG	B-ALL	15
10-PARMMA	B-ALL	11
10-PARMSB	B-ALL	5
10-PARMWZ	B-ALL	7
10-PARMYP	B-ALL	20
10-PARNAF	B-ALL	12
10-PARNDB	B-ALL	7
10-PARNDY	B-ALL	10
10-PARNGI	B-ALL	8
10-PARNLW	B-ALL	2
10-PARNSW	B-ALL	7
10-PARPDP	B-ALL	7
10-PARPFF	B-ALL	6
10-PARPGJ	B-ALL	43
10-PARPGL	B-ALL	12
10-PARPGW	B-ALL	47
10-PARPIF	B-ALL	5
10-PARPPV	B-ALL	8
10-PARPXV	B-ALL	9
10-PARPYH	B-ALL	58
10-PARPYS	B-ALL	12
10-PARPZI	B-ALL	12
10-PARPZR	B-ALL	5
10-PARRJV	B-ALL	7
10-PARRKG	B-ALL	11
10-PARRMU	B-ALL	14
10-PARRPA	B-ALL	17
10-PARRSR	B-ALL	9
10-PARRVI	B-ALL	16
10-PARRYW	B-ALL	24
10-PARSGM	B-ALL	7
10-PARSHV	B-ALL	10
10-PARSJH	B-ALL	9
10-PARSKH	B-ALL	11
10-PARSKV	B-ALL	9
10-PARSKY	B-ALL	9
10-PARSRI	B-ALL	17
10-PARSSV	B-ALL	14
10-PARSTB	B-ALL	15
10-PARSUV	B-ALL	15
10-PARTAK	B-ALL	13
10-PARTAY	B-ALL	14
10-PARTEF	B-ALL	8
10-PARTGB	B-ALL	17
10-PARTGW	B-ALL	11
10-PARTID	B-ALL	12
10-PARTIK	B-ALL	9
10-PARTSC	B-ALL	9
10-PARTWH	B-ALL	9
10-PARTZE	B-ALL	8
10-PARTZJ	B-ALL	8
10-PARUBN	B-ALL	8
10-PARUBU	B-ALL	10
10-PARUBX	B-ALL	9
10-PARUCI	B-ALL	11
10-PARUCT	B-ALL	14
10-PARUIT	B-ALL	8
10-PARUKK	B-ALL	6
10-PARURK	B-ALL	9
10-PARUYE	B-ALL	4
10-PARUYH	B-ALL	9
10-PARUYU	B-ALL	12
10-PARVAK	B-ALL	3
10-PARVBY	B-ALL	7
10-PARVCG	B-ALL	12
10-PANTSM	B-ALL	7
10-PAPEFH	B-ALL	16
10-PAPNNX	B-ALL	13
10-PASKAY	B-ALL	6
10-PARFIH	T-ALL	9
10-PARFPJ	T-ALL	9
10-PARFXJ	T-ALL	17
10-PARKLK	T-ALL	10
10-PARLJA	T-ALL	19
10-PARMFF	T-ALL	17
10-PARMIH	T-ALL	10
10-PARPET	T-ALL	12
10-PARPHB	T-ALL	6
10-PARPYJ	T-ALL	14
10-PARSET	T-ALL	17
10-PARWMF	T-ALL	23
10-PARXLS	T-ALL	13
10-PARYGI	T-ALL	16
10-PARCVM	T-ALL	7
10-PARGFL	T-ALL	14
10-PARHES	T-ALL	14
10-PARIYD	T-ALL	16
10-PARIZN	T-ALL	17
10-PARMKK	T-ALL	17
10-PARMKM	T-ALL	14
10-PARMMV	T-ALL	10
10-PARMRF	T-ALL	17
10-PARSJG	T-ALL	4
10-PARTBP	T-ALL	15
10-PARTPW	T-ALL	18
10-PARUEU	T-ALL	12
10-PASFHR	T-ALL	13
10-PASFKA	T-ALL	12
10-PARJAY	T-ALL	12
10-PARJNX	T-ALL	11
10-PARMUC	T-ALL	9
10-PARUKW	T-ALL	23
10-PASHUP	T-ALL	19
10-PARNXJ	T-ALL	20
10-PARWLP	T-ALL	6
10-PASPBU	T-ALL	12
10-PARJPL	T-ALL	16
10-PARJXW	T-ALL	15
10-PARNMV	T-ALL	11
10-PARNSP	T-ALL	23
10-PARVEI	T-ALL	23
10-PARWID	T-ALL	12
10-PASKGG	T-ALL	8
10-PASKTG	T-ALL	7
10-PARASZ	T-ALL	13
10-PARAYM	T-ALL	16
10-PASHNK	T-ALL	18
10-PASILW	T-ALL	8
10-PASINX	T-ALL	13
10-PASMIC	T-ALL	11
10-PASMNV	T-ALL	15
10-PASNEH	T-ALL	5
10-PASSEF	T-ALL	9
10-PASSHC	T-ALL	20
10-PASSPP	T-ALL	11
10-PASSRP	T-ALL	5
10-PASSSR	T-ALL	11
10-PASSZA	T-ALL	9
10-PASTHE	T-ALL	29
10-PASUIN	T-ALL	15
10-PASUSV	T-ALL	18
10-PASVIN	T-ALL	25
10-PASWXB	T-ALL	14
10-PASWZJ	T-ALL	16
10-PASXLT	T-ALL	9
10-PASXSI	T-ALL	11
10-PASXUC	T-ALL	39
10-PASXUU	T-ALL	7
10-PASYAJ	T-ALL	9
10-PASYIS	T-ALL	20
10-PASYSJ	T-ALL	20
10-PASYWF	T-ALL	9
10-PASZEW	T-ALL	10
10-PASZIY	T-ALL	27
10-PATALJ	T-ALL	29
10-PATBDJ	T-ALL	19
10-PATBDK	T-ALL	14
10-PATCUK	T-ALL	11
10-PATDGZ	T-ALL	18
10-PATEFF	T-ALL	9
10-PATEHZ	T-ALL	9
10-PATEIT	T-ALL	16
10-PATENL	T-ALL	7
10-PATFVG	T-ALL	18
10-PATGKE	T-ALL	4
10-PATHRF	T-ALL	8
10-PATIBE	T-ALL	15
10-PATIKN	T-ALL	5
10-PATITB	T-ALL	35
10-PATJBC	T-ALL	21
10-PATJLT	T-ALL	10
10-PATKGP	T-ALL	13
10-PATKVD	T-ALL	11
10-PATKWU	T-ALL	48
10-PATLHH	T-ALL	11
10-PATLNS	T-ALL	8
10-PATLNZ	T-ALL	11
10-PATLPN	T-ALL	2
10-PATMTV	T-ALL	12
10-PATMYZ	T-ALL	23
10-PATNAM	T-ALL	3
10-PATNIA	T-ALL	12
10-PATPDA	T-ALL	9
10-PATPWF	T-ALL	9
10-PATRAB	T-ALL	12
10-PATRHL	T-ALL	24
10-PATRUN	T-ALL	10
10-PATSDS	T-ALL	12
10-PATSIL	T-ALL	10
10-PATSIY	T-ALL	17
10-PATSLH	T-ALL	12
10-PATWHB	T-ALL	21
10-PATWNL	T-ALL	16
10-PATWXC	T-ALL	7
10-PATWYZ	T-ALL	14
10-PATXNK	T-ALL	17
10-PATXNR	T-ALL	17
10-PATXSK	T-ALL	20
10-PATYMP	T-ALL	12
10-PATYWV	T-ALL	13
10-PATZFF	T-ALL	19
10-PATZSL	T-ALL	18
10-PATZWA	T-ALL	25
10-PATZYC	T-ALL	13
10-PATZYR	T-ALL	21
10-PAUAFN	T-ALL	12
10-PAUAJA	T-ALL	16
10-PAUAZV	T-ALL	13
10-PAUBCB	T-ALL	16
10-PAUBCT	T-ALL	17
10-PAUBLL	T-ALL	16
10-PAUBPY	T-ALL	31
10-PAUBXP	T-ALL	11
10-PAUCDC	T-ALL	12
10-PATCDM	T-ALL	7
10-PATCDZ	T-ALL	26
10-PATCNI	T-ALL	9
10-PATDBU	T-ALL	6
10-PATDDZ	T-ALL	23
10-PATDFE	T-ALL	12
10-PATDMN	T-ALL	16
10-PATEVL	T-ALL	12
10-PATFJP	T-ALL	14
10-PATGLV	T-ALL	9
10-PATGMP	T-ALL	14
10-PATGVX	T-ALL	13
10-PATGWP	T-ALL	17
10-PATHFE	T-ALL	17
10-PARVMR	T-ALL	11
10-PASJYI	T-ALL	15
10-PASKAD	T-ALL	18
10-PASKSY	T-ALL	29
10-PASNTZ	T-ALL	21
10-PASTDU	T-ALL	20
10-PASWNU	T-ALL	40
10-PATAYT	T-ALL	14
10-PATBGC	T-ALL	14
10-PATBNT	T-ALL	23
10-PATBRV	T-ALL	26
10-PATBTX	T-ALL	12
10-PATFJD	T-ALL	6
10-PATGZA	T-ALL	24
10-PATKYI	T-ALL	26
10-PATYJK	T-ALL	38
10-PAUAYB	T-ALL	13
10-PAREGZ	T-ALL	11
10-PARPUL	T-ALL	13
10-PASYCN	T-ALL	26
10-PATDLG	T-ALL	16
10-PASTPT	T-ALL	17
10-PASKCL	T-ALL	11
10-PASWXZ	T-ALL	11
10-PASXLZ	T-ALL	12
10-PATEAK	T-ALL	20
10-PASKIC	T-ALL	10
10-PASUGC	T-ALL	22
10-PASRCV	T-ALL	8
10-PASLBB	T-ALL	25
10-PARNBN	T-ALL	14
10-PARFDL	T-ALL	13
10-PARNEH	T-ALL	5
10-PARLST	T-ALL	10
10-PARVHY	T-ALL	6
10-PASVPZ	T-ALL	11
10-PARRKK	T-ALL	12
10-PASWFN	T-ALL	25
10-PASKRN	T-ALL	13
10-PARWNW	T-ALL	12
10-PARSNX	T-ALL	22
10-PARXHT	T-ALL	3
10-PASKXN	T-ALL	16
10-PASXIL	T-ALL	22
10-PASXMF	T-ALL	11
10-PARXVS	T-ALL	19
10-PASTLP	T-ALL	19
10-PASTXU	T-ALL	8
10-PATHJF	T-ALL	21
10-PATAXS	T-ALL	13
10-PATLGU	T-ALL	17
10-PATMXN	T-ALL	22
10-PATHWV	T-ALL	19
10-PATLMA	T-ALL	14
10-PATDRC	T-ALL	13
10-PATITY	T-ALL	16
10-PATLRZ	T-ALL	21
10-PATMAF	T-ALL	33
10-PATRGV	T-ALL	15
10-PATMRE	T-ALL	25
10-PATRNA	T-ALL	8
10-PATWYL	T-ALL	13
10-PATZVD	T-ALL	15
10-PAUBRD	T-ALL	10
10-PAUBTC	T-ALL	15
10-PAUACG	T-ALL	11
10-PAUCDY	T-ALL	15
10-PATTHR	T-ALL	18
10-PATVDA	T-ALL	8
10-PATYCH	T-ALL	11
10-PATWIJ	T-ALL	18
10-PARWDM	T-ALL	14
10-PATHBG	T-ALL	8
10-PARHBT	T-ALL	18
10-PARMWH	T-ALL	15
10-PASGFH	T-ALL	31
10-PASYHN	T-ALL	11
10-PASZJW	T-ALL	15
10-PATBYK	T-ALL	13
10-PATDKT	T-ALL	20
10-PATFWF	T-ALL	16
10-PATGBY	T-ALL	16
10-PATGYH	T-ALL	14
10-PATJZK	T-ALL	27
10-PATMVH	T-ALL	12
10-PATPGE	T-ALL	15
10-PASHXL	T-ALL	14
10-PASJMK	T-ALL	17
10-PASLAB	T-ALL	12
10-PASPDS	T-ALL	15
10-PASPPN	T-ALL	23
10-PATCZN	T-ALL	11
10-PATHGY	T-ALL	31
10-PATLHS	T-ALL	15
10-PARHBI	T-ALL	25
10-PATFRM	T-ALL	8
10-PATXAL	T-ALL	22
10-PATCKV	T-ALL	25
10-PATXKW	T-ALL	14
10-PARXMV	T-ALL	20
10-PASHDV	T-ALL	26
10-PASIIY	T-ALL	13
10-PASJLN	T-ALL	15
10-PATFYZ	T-ALL	19
10-PATRXL	T-ALL	13
10-PATWJU	T-ALL	12
10-PARNJB	T-ALL	24
10-PARTLY	T-ALL	19
10-PASFLK	T-ALL	25
10-PASJJR	T-ALL	18
10-PASMHF	T-ALL	1
10-PASRMM	T-ALL	3
10-PATEYS	T-ALL	8
10-PATEMI	T-ALL	6
10-PASWSR	T-ALL	4
20-PAEEYP	AML	5
20-PAERAH	AML	11
20-PAKKBK	AML	9
20-PANLRE	AML	9
20-PANTWV	AML	5
20-PARUCB	AML	7
20-PARVUA	AML	5
20-PARWAS	AML	4
20-PARWXU	AML	14
20-PASCGC	AML	5
20-PASRTP	AML	5
20-PATABB	AML	8
30-PAHYWC	NBL	12
30-PAICGF	NBL	8
30-PAIFXV	NBL	24
30-PAILNU	NBL	17
30-PAIMDT	NBL	14
30-PAINLN	NBL	18
30-PAIPGU	NBL	33
30-PAISSH	NBL	35
30-PAITCI	NBL	8
30-PAITEG	NBL	10
30-PAIVHE	NBL	23
30-PAIWRB	NBL	3
30-PAIXIF	NBL	11
30-PAIXNC	NBL	14
30-PAIXNV	NBL	7
30-PAIXRK	NBL	10
30-PAKFUY	NBL	41
30-PAKGKH	NBL	10
30-PAKHCF	NBL	4
30-PAKHHB	NBL	18
30-PAKJRE	NBL	26
30-PAKVUY	NBL	3
30-PAKXDZ	NBL	16
30-PAKYZS	NBL	2
30-PAKZRE	NBL	16
30-PAKZRF	NBL	17
30-PALAKE	NBL	37
30-PALAKM	NBL	22
30-PALBFW	NBL	8
30-PALETP	NBL	9
30-PALEVG	NBL	7
30-PALFPI	NBL	25
30-PALHVD	NBL	26
30-PALIIN	NBL	23
30-PALJPX	NBL	84
30-PALJUV	NBL	1
30-PALNLU	NBL	42
30-PALPGG	NBL	8
30-PALRSD	NBL	9
30-PALSAE	NBL	11
30-PALTEG	NBL	20
30-PALTYB	NBL	2
30-PALUDH	NBL	19
30-PALWIP	NBL	14
30-PALWVJ	NBL	26
30-PALXHW	NBL	11
30-PALXMM	NBL	10
30-PALZRG	NBL	14
30-PALZSL	NBL	17
30-PALZZV	NBL	17
30-PAMBAC	NBL	10
30-PAMCXF	NBL	6
30-PAMDAL	NBL	19
30-PAMMWD	NBL	34
30-PAMMXF	NBL	13
30-PAMNYX	NBL	3
30-PAMUTD	NBL	9
30-PAMVLG	NBL	9
30-PAMYCE	NBL	15
30-PAMZGT	NBL	16
30-PAMZMG	NBL	9
30-PANBCI	NBL	12
30-PANBSP	NBL	19
30-PANIPC	NBL	34
30-PANKFE	NBL	2
30-PANPVI	NBL	13
30-PANRHJ	NBL	10
30-PANSBN	NBL	2
30-PANUIF	NBL	55
30-PANUKV	NBL	6
30-PANWRR	NBL	13
30-PANXJL	NBL	21
30-PANYBL	NBL	20
30-PANYGR	NBL	20
30-PANZPV	NBL	2
30-PANZVU	NBL	22
30-PAPBGH	NBL	20
30-PAPBJE	NBL	23
30-PAPBJT	NBL	2
30-PAPBZI	NBL	49
30-PAPEFE	NBL	6
30-PAPHPE	NBL	8
30-PAPKWN	NBL	8
30-PAPLSD	NBL	28
30-PAPNEP	NBL	23
30-PAPREJ	NBL	23
30-PAPRMJ	NBL	10
30-PAPRPR	NBL	6
30-PAPRXW	NBL	16
30-PAPSMC	NBL	2
30-PAPTCR	NBL	1
30-PAPTJB	NBL	32
30-PAPTLA	NBL	27
30-PAPUJU	NBL	1
30-PAPWFY	NBL	5
30-PAPYNZ	NBL	16
30-PAPZFW	NBL	26
30-PARABJ	NBL	8
30-PARACR	NBL	21
30-PARASL	NBL	20
30-PARCRR	NBL	12
30-PARDVT	NBL	25
30-PAREAG	NBL	20
30-PARGHY	NBL	2
30-PARGKK	NBL	20
30-PARGZK	NBL	14
30-PARHUX	NBL	55
30-PARJEN	NBL	5
30-PARJMX	NBL	6
30-PARKAG	NBL	36
30-PARKNP	NBL	23
30-PARKZF	NBL	11
30-PARLTG	NBL	18
30-PARMDD	NBL	1
30-PARMLF	NBL	23
30-PARMPP	NBL	24
30-PARNNG	NBL	10
30-PARPGU	NBL	3
30-PARRLH	NBL	14
30-PARSBI	NBL	16
30-PARUPN	NBL	2
30-PARURB	NBL	23
30-PARVLK	NBL	24
30-PARVNT	NBL	25
30-PARYXW	NBL	8
30-PARZMY	NBL	25
30-PASAAN	NBL	12
30-PASAJU	NBL	11
30-PASCDX	NBL	14
30-PASCJJ	NBL	19
30-PASFNY	NBL	11
30-PASKFV	NBL	4
30-PASMNT	NBL	35
30-PASSWB	NBL	9
30-PASTKW	NBL	13
30-PASTXR	NBL	7
30-PASWFB	NBL	13
30-PASWLY	NBL	7
30-PASXGP	NBL	19
30-PASXNN	NBL	29
30-PASXRJ	NBL	2
30-PASYMX	NBL	25
30-PASZPI	NBL	14
30-PATDWN	NBL	13
30-PATDXG	NBL	12
30-PATEKG	NBL	2
30-PATFIN	NBL	11
30-PATILE	NBL	5
30-PATINJ	NBL	13
40-0A4HLD	OS	3
40-0A4HMC	OS	10
40-0A4HX8	OS	25
40-0A4HXS	OS	20
40-0A4HY5	OS	14
40-0A4I0Q	OS	23
40-0A4I0W	OS	20
40-0A4I3S	OS	8
40-0A4I42	OS	40
40-0A4I48	OS	16
40-0A4I4E	OS	11
40-0A4I4M	OS	10
40-0A4I4O	OS	127
40-0A4I5B	OS	90
40-0A4I65	OS	27
40-0A4I6O	OS	22
40-0A4I8U	OS	25
40-PAKUZU	OS	20
40-PAKXLD	OS	52
40-PAKZZK	OS	18
40-PALECC	OS	9
40-PALZGU	OS	14
40-PAMHLF	OS	19
40-PAMHYN	OS	16
40-PAMJXS	OS	9
40-PAMLKS	OS	31
40-PAMRHD	OS	11
40-PAMTCM	OS	23
40-PAMYYJ	OS	23
40-PANGRW	OS	16
40-PANMIG	OS	17
40-PANSEN	OS	36
40-PANVJJ	OS	15
40-PANZHX	OS	14
40-PANZZJ	OS	27
40-PAPFLB	OS	15
40-PAPIJR	OS	13
40-PAPKWD	OS	24
40-PAPVYW	OS	24
40-PAPWWC	OS	30
40-PARBGW	OS	2
40-PARFTG	OS	4
40-PASEBY	OS	14
40-PASEFS	OS	23
40-PASKZZ	OS	8
40-PASNZV	OS	30
40-PASRNE	OS	21
40-PASSLM	OS	15
40-PASUUH	OS	38
40-PASYUK	OS	6
40-PATAWV	OS	15
40-PATEEM	OS	36
40-PATJVI	OS	17
40-PATKSS	OS	9
40-PATMIF	OS	131
40-PATMPU	OS	33
40-PATUXZ	OS	51
40-PATXFN	OS	8
40-PAUBIT	OS	33
40-PAUTWB	OS	14
40-PAUTYB	OS	11
40-PAUUML	OS	13
40-PAUVUL	OS	13
40-PAUXPZ	OS	23
40-PAUYTT	OS	33
40-PAVALD	OS	12
40-PAVCLP	OS	10
40-PAVDTY	OS	8
40-PAVECB	OS	12
50-CAAAAP	WT	6
50-CAAAAR	WT	2
50-PADXAY	WT	8
50-PADZUB	WT	9
50-PAEAFB	WT	8
50-PAJLKC	WT	11
50-PAJLWT	WT	5
50-PAJMIZ	WT	7
50-PAJMJT	WT	8
50-PAJMSE	WT	4
50-PAJMVC	WT	23
50-PAJNGH	WT	14
50-PAJNLT	WT	6
50-PAJNNR	WT	8
50-PAJNRH	WT	6
50-PAJNTJ	WT	7
50-PAJNUP	WT	6
50-PAJNVE	WT	16
50-PAJNVX	WT	19
50-PAJPCM	WT	42
50-PAJPDC	WT	21
50-PAKECR	WT	7
50-PAKFYV	WT	4
50-PAKKNS	WT	4
50-PAKMSV	WT	10
50-PAKPDF	WT	4
50-PAKXWB	WT	7
50-PAKXXF	WT	8
50-PAKYLT	WT	20
50-PALDTE	WT	4
50-PALFME	WT	12
50-PALGLU	WT	7
50-PALJIP	WT	6
50-PALLCK	WT	12

## Sheet: Fig4_Data_DownSmpl
ID	cancertype	nb_samples	run	nb_samples_txt	nb_candidates	nb_conf_candidates
BALL_679_0	B-ALL	679	0	all samples	5	3
BALL_679_1	B-ALL	679	1	all samples	4	3
BALL_679_2	B-ALL	679	2	all samples	4	3
BALL_679_3	B-ALL	679	3	all samples	6	3
BALL_679_4	B-ALL	679	4	all samples	6	3
BALL_679_5	B-ALL	679	5	all samples	3	3
BALL_679_6	B-ALL	679	6	all samples	4	3
BALL_679_7	B-ALL	679	7	all samples	6	3
BALL_679_8	B-ALL	679	8	all samples	5	3
BALL_679_9	B-ALL	679	9	all samples	6	3
BALL_400_0	B-ALL	400	0	400	0	0
BALL_400_1	B-ALL	400	1	400	0	0
BALL_400_2	B-ALL	400	2	400	1	0
BALL_400_3	B-ALL	400	3	400	0	0
BALL_400_4	B-ALL	400	4	400	1	0
BALL_400_5	B-ALL	400	5	400	8	0
BALL_400_6	B-ALL	400	6	400	4	0
BALL_400_7	B-ALL	400	7	400	2	0
BALL_400_8	B-ALL	400	8	400	5	0
BALL_400_9	B-ALL	400	9	400	0	0
BALL_200_0	B-ALL	200	0	200	0	0
BALL_200_1	B-ALL	200	1	200	0	0
BALL_200_2	B-ALL	200	2	200	2	0
BALL_200_3	B-ALL	200	3	200	2	0
BALL_200_4	B-ALL	200	4	200	0	0
BALL_200_5	B-ALL	200	5	200	3	0
BALL_200_6	B-ALL	200	6	200	1	0
BALL_200_7	B-ALL	200	7	200	0	0
BALL_200_8	B-ALL	200	8	200	2	0
BALL_200_9	B-ALL	200	9	200	5	0
BALL_100_0	B-ALL	100	0	100	0	0
BALL_100_1	B-ALL	100	1	100	0	0
BALL_100_2	B-ALL	100	2	100	0	0
BALL_100_3	B-ALL	100	3	100	0	0
BALL_100_4	B-ALL	100	4	100	0	0
BALL_100_5	B-ALL	100	5	100	0	0
BALL_100_6	B-ALL	100	6	100	0	0
BALL_100_7	B-ALL	100	7	100	0	0
BALL_100_8	B-ALL	100	8	100	0	0
BALL_100_9	B-ALL	100	9	100	0	0
BALL_50_0	B-ALL	50	0	50	0	0
BALL_50_1	B-ALL	50	1	50	0	0
BALL_50_2	B-ALL	50	2	50	0	0
BALL_50_3	B-ALL	50	3	50	0	0
BALL_50_4	B-ALL	50	4	50	0	0
BALL_50_5	B-ALL	50	5	50	0	0
BALL_50_6	B-ALL	50	6	50	0	0
BALL_50_7	B-ALL	50	7	50	0	0
BALL_50_8	B-ALL	50	8	50	0	0
BALL_50_9	B-ALL	50	9	50	1	0
TALL_266_0	T-ALL	266	0	all samples	14	13
TALL_266_1	T-ALL	266	1	all samples	14	13
TALL_266_2	T-ALL	266	2	all samples	16	13
TALL_266_3	T-ALL	266	3	all samples	13	13
TALL_266_4	T-ALL	266	4	all samples	14	13
TALL_266_5	T-ALL	266	5	all samples	14	13
TALL_266_6	T-ALL	266	6	all samples	14	13
TALL_266_7	T-ALL	266	7	all samples	14	13
TALL_266_8	T-ALL	266	8	all samples	14	13
TALL_266_9	T-ALL	266	9	all samples	13	13
TALL_200_0	T-ALL	200	0	200	0	1
TALL_200_1	T-ALL	200	1	200	3	1
TALL_200_2	T-ALL	200	2	200	4	1
TALL_200_3	T-ALL	200	3	200	4	1
TALL_200_4	T-ALL	200	4	200	3	1
TALL_200_5	T-ALL	200	5	200	4	1
TALL_200_6	T-ALL	200	6	200	7	1
TALL_200_7	T-ALL	200	7	200	3	1
TALL_200_8	T-ALL	200	8	200	3	1
TALL_200_9	T-ALL	200	9	200	6	1
TALL_100_0	T-ALL	100	0	100	0	0
TALL_100_1	T-ALL	100	1	100	1	0
TALL_100_2	T-ALL	100	2	100	0	0
TALL_100_3	T-ALL	100	3	100	0	0
TALL_100_4	T-ALL	100	4	100	4	0
TALL_100_5	T-ALL	100	5	100	1	0
TALL_100_6	T-ALL	100	6	100	0	0
TALL_100_7	T-ALL	100	7	100	1	0
TALL_100_8	T-ALL	100	8	100	0	0
TALL_100_9	T-ALL	100	9	100	0	0
TALL_50_0	T-ALL	50	0	50	0	0
TALL_50_1	T-ALL	50	1	50	1	0
TALL_50_2	T-ALL	50	2	50	0	0
TALL_50_3	T-ALL	50	3	50	0	0
TALL_50_4	T-ALL	50	4	50	0	0
TALL_50_5	T-ALL	50	5	50	0	0
TALL_50_6	T-ALL	50	6	50	0	0
TALL_50_7	T-ALL	50	7	50	0	0
TALL_50_8	T-ALL	50	8	50	1	0
TALL_50_9	T-ALL	50	9	50	0	0
TALL_25_0	T-ALL	25	0	25	0	0
TALL_25_1	T-ALL	25	1	25	0	0
TALL_25_2	T-ALL	25	2	25	0	0
TALL_25_3	T-ALL	25	3	25	0	0
TALL_25_4	T-ALL	25	4	25	0	0
TALL_25_5	T-ALL	25	5	25	2	0
TALL_25_6	T-ALL	25	6	25	1	0
TALL_25_7	T-ALL	25	7	25	0	0
TALL_25_8	T-ALL	25	8	25	0	0
TALL_25_9	T-ALL	25	9	25	1	0
AML_207_0	AML	207	0	all samples	8	8
AML_207_1	AML	207	1	all samples	8	8
AML_207_2	AML	207	2	all samples	8	8
AML_207_3	AML	207	3	all samples	8	8
AML_207_4	AML	207	4	all samples	8	8
AML_207_5	AML	207	5	all samples	8	8
AML_207_6	AML	207	6	all samples	8	8
AML_207_7	AML	207	7	all samples	8	8
AML_207_8	AML	207	8	all samples	8	8
AML_207_9	AML	207	9	all samples	8	8
AML_100_0	AML	100	0	100	0	0
AML_100_1	AML	100	1	100	1	0
AML_100_2	AML	100	2	100	3	0
AML_100_3	AML	100	3	100	1	0
AML_100_4	AML	100	4	100	1	0
AML_100_5	AML	100	5	100	1	0
AML_100_6	AML	100	6	100	4	0
AML_100_7	AML	100	7	100	0	0
AML_100_8	AML	100	8	100	3	0
AML_100_9	AML	100	9	100	2	0
AML_50_0	AML	50	0	50	0	0
AML_50_1	AML	50	1	50	0	0
AML_50_2	AML	50	2	50	0	0
AML_50_3	AML	50	3	50	0	0
AML_50_4	AML	50	4	50	0	0
AML_50_5	AML	50	5	50	1	0
AML_50_6	AML	50	6	50	0	0
AML_50_7	AML	50	7	50	0	0
AML_50_8	AML	50	8	50	1	0
AML_50_9	AML	50	9	50	0	0
AML_25_0	AML	25	0	25	0	0
AML_25_1	AML	25	1	25	0	0
AML_25_2	AML	25	2	25	0	0
AML_25_3	AML	25	3	25	1	0
AML_25_4	AML	25	4	25	0	0
AML_25_5	AML	25	5	25	0	0
AML_25_6	AML	25	6	25	0	0
AML_25_7	AML	25	7	25	0	0
AML_25_8	AML	25	8	25	0	0
AML_25_9	AML	25	9	25	0	0
WT_115_0	WT	115	0	all samples	2	2
WT_115_1	WT	115	1	all samples	2	2
WT_115_2	WT	115	2	all samples	2	2
WT_115_3	WT	115	3	all samples	2	2
WT_115_4	WT	115	4	all samples	2	2
WT_115_5	WT	115	5	all samples	2	2
WT_115_6	WT	115	6	all samples	2	2
WT_115_7	WT	115	7	all samples	2	2
WT_115_8	WT	115	8	all samples	2	2
WT_115_9	WT	115	9	all samples	2	2
WT_100_0	WT	100	0	100	0	0
WT_100_1	WT	100	1	100	0	0
WT_100_2	WT	100	2	100	0	0
WT_100_3	WT	100	3	100	2	0
WT_100_4	WT	100	4	100	1	0
WT_100_5	WT	100	5	100	1	0
WT_100_6	WT	100	6	100	1	0
WT_100_7	WT	100	7	100	2	0
WT_100_8	WT	100	8	100	1	0
WT_100_9	WT	100	9	100	1	0
WT_50_0	WT	50	0	50	0	0
WT_50_1	WT	50	1	50	0	0
WT_50_2	WT	50	2	50	0	0
WT_50_3	WT	50	3	50	0	0
WT_50_4	WT	50	4	50	0	0
WT_50_5	WT	50	5	50	0	0
WT_50_6	WT	50	6	50	0	0
WT_50_7	WT	50	7	50	0	0
WT_50_8	WT	50	8	50	1	0
WT_50_9	WT	50	9	50	0	0
WT_25_0	WT	25	0	25	0	0
WT_25_1	WT	25	1	25	0	0
WT_25_2	WT	25	2	25	0	0
WT_25_3	WT	25	3	25	0	0
WT_25_4	WT	25	4	25	0	0
WT_25_5	WT	25	5	25	0	0
WT_25_6	WT	25	6	25	0	0
WT_25_7	WT	25	7	25	0	0
WT_25_8	WT	25	8	25	0	0
WT_25_9	WT	25	9	25	0	0

## Sheet: Fig5_Data_TALL_mutationload
caseID	TALL_subtype	mutation_load
10-PARASZ	TAL1	12
10-PARAYM	TAL1	15
10-PARCVM	TAL1	6
10-PAREGZ	TLX3	10
10-PARFDL	TLX1	12
10-PARFIH	TLX1	8
10-PARFPJ	TAL2	8
10-PARFXJ	HOXA	16
10-PARGFL	TLX3	13
10-PARHBT	TAL1	17
10-PARHES	TLX3	13
10-PARIYD	TLX3	15
10-PARIZN	HOXA	16
10-PARJAY	TAL1	11
10-PARJNX	LMO1/2	10
10-PARJPL	TAL1	15
10-PARJXW	TAL1	14
10-PARKLK	TAL1	9
10-PARLST	TAL1	9
10-PARMIH	TAL1	9
10-PARMKK	TAL1	16
10-PARMKM	TAL1	13
10-PARMMV	TAL1	9
10-PARMRF	TAL1	16
10-PARMWH	TLX3	14
10-PARNBN	TAL1	13
10-PARNEH	TLX3	4
10-PARNJB	LMO2/LYL1	23
10-PARNMV	TAL1	10
10-PARNSP	NKX2-1	22
10-PARNXJ	TAL1	19
10-PARPET	NKX2-1	11
10-PARPHB	TAL1	5
10-PARPUL	TAL1	12
10-PARPYJ	TLX3	13
10-PARRKK	TAL1	11
10-PARSET	LMO2/LYL1	16
10-PARSJG	TAL1	3
10-PARSNX	TAL1	21
10-PARTBP	TLX1	14
10-PARTLY	TLX3	18
10-PARTPW	TLX3	17
10-PARUEU	TLX3	11
10-PARUKW	HOXA	22
10-PARVHY	TAL1	5
10-PARVMR	TAL1	10
10-PARWDM	TAL1	13
10-PARWID	HOXA	11
10-PARWLP	TAL1	5
10-PARWNW	TAL1	11
10-PARXLS	TLX1	12
10-PARXMV	TLX1	19
10-PARXVS	TAL1	18
10-PARYGI	TLX1	15
10-PASFHR	TAL1	12
10-PASFKA	TAL1	11
10-PASFLK	LMO2/LYL1	24
10-PASGFH	TAL1	30
10-PASHDV	HOXA	25
10-PASHNK	TLX3	17
10-PASHUP	TAL1	18
10-PASHXL	LMO1/2	13
10-PASIIY	TLX3	12
10-PASILW	LMO2/LYL1	7
10-PASINX	LMO2/LYL1	12
10-PASJJR	TLX3	17
10-PASJLN	TLX3	14
10-PASJMK	TLX3	16
10-PASJYI	LMO2/LYL1	14
10-PASKAD	TAL1	17
10-PASKCL	TLX1	10
10-PASKGG	TAL1	7
10-PASKIC	TAL1	9
10-PASKRN	LMO1/2	12
10-PASKSY	LMO2/LYL1	28
10-PASKTG	TAL1	6
10-PASKXN	TLX3	15
10-PASLAB	TAL1	11
10-PASLBB	TLX3	24
10-PASMIC	TAL1	10
10-PASMNV	TAL1	14
10-PASNEH	TAL1	4
10-PASNTZ	LMO2/LYL1	20
10-PASPBU	LMO1/2	11
10-PASPDS	LMO1/2	14
10-PASPPN	TLX3	22
10-PASRCV	HOXA	7
10-PASRMM	NKX2-1	2
10-PASSEF	LMO1/2	8
10-PASSHC	TLX1	19
10-PASSPP	HOXA	10
10-PASSRP	TAL1	4
10-PASSSR	TAL2	10
10-PASSZA	TAL1	8
10-PASTDU	TLX3	19
10-PASTHE	TLX3	28
10-PASTLP	TLX3	18
10-PASTPT	TLX3	16
10-PASTXU	TAL1	7
10-PASUGC	TLX3	21
10-PASUIN	NKX2-1	14
10-PASUSV	TAL1	17
10-PASVPZ	TAL1	10
10-PASWFN	LMO1/2	24
10-PASWNU	HOXA	39
10-PASWSR	LMO1/2	3
10-PASWXZ	HOXA	10
10-PASWZJ	NKX2-1	15
10-PASXIL	TLX3	21
10-PASXLT	TLX3	8
10-PASXLZ	TLX1	11
10-PASXSI	TAL1	10
10-PASXUC	TAL1	38
10-PASXUU	TAL1	6
10-PASYAJ	TAL1	8
10-PASYHN	TAL1	10
10-PASYIS	TLX3	19
10-PASYSJ	LMO2/LYL1	19
10-PASZEW	TLX1	9
10-PASZIY	TLX3	26
10-PASZJW	HOXA	14
10-PATALJ	HOXA	28
10-PATAXS	TAL1	12
10-PATAYT	HOXA	13
10-PATBDJ	HOXA	18
10-PATBDK	TAL1	13
10-PATBGC	TAL1	13
10-PATBNT	HOXA	22
10-PATBRV	HOXA	25
10-PATBTX	TAL1	11
10-PATBYK	TLX1	12
10-PATCDM	TAL1	6
10-PATCDZ	TLX3	25
10-PATCKV	LMO2/LYL1	24
10-PATCNI	HOXA	8
10-PATCUK	TAL1	10
10-PATCZN	TAL2	10
10-PATDBU	TAL1	5
10-PATDFE	HOXA	11
10-PATDGZ	NKX2-1	17
10-PATDKT	HOXA	19
10-PATDLG	TLX1	15
10-PATDMN	TLX3	15
10-PATDRC	HOXA	12
10-PATEAK	TAL1	19
10-PATEFF	TAL1	8
10-PATEHZ	TAL1	8
10-PATEIT	TAL1	15
10-PATEMI	HOXA	5
10-PATENL	TAL1	6
10-PATEYS	TAL1	7
10-PATFJD	TLX1	5
10-PATFJP	TAL1	13
10-PATFRM	LMO2/LYL1	7
10-PATFVG	TLX1	17
10-PATFWF	LMO2/LYL1	15
10-PATFYZ	TLX1	18
10-PATGBY	TLX1	15
10-PATGKE	TAL2	3
10-PATGLV	TLX3	8
10-PATGMP	TAL1	13
10-PATGVX	TLX3	12
10-PATGWP	LMO2/LYL1	16
10-PATGYH	HOXA	13
10-PATGZA	TAL1	23
10-PATHBG	TLX1	7
10-PATHFE	NKX2-1	16
10-PATHRF	TAL2	7
10-PATHWV	TLX3	18
10-PATIBE	HOXA	14
10-PATIKN	TAL1	4
10-PATITB	HOXA	34
10-PATITY	TLX1	15
10-PATJBC	TLX3	20
10-PATJLT	TAL2	9
10-PATJZK	HOXA	26
10-PATKGP	TLX3	12
10-PATKVD	LMO2/LYL1	10
10-PATKWU	NKX2-1	47
10-PATKYI	HOXA	25
10-PATLGU	TLX3	16
10-PATLHH	HOXA	10
10-PATLHS	TLX1	14
10-PATLMA	HOXA	13
10-PATLNZ	TAL1	10
10-PATLPN	TAL1	1
10-PATLRZ	TLX1	20
10-PATMAF	TLX3	32
10-PATMTV	HOXA	11
10-PATMVH	LMO1/2	11
10-PATMYZ	TLX3	22
10-PATNAM	TAL1	2
10-PATNIA	TLX3	11
10-PATPDA	TAL1	8
10-PATPGE	TLX1	14
10-PATPWF	TAL2	8
10-PATRAB	TAL1	11
10-PATRGV	LMO2/LYL1	14
10-PATRHL	TLX1	23
10-PATRNA	TAL2	7
10-PATRUN	TLX3	9
10-PATRXL	TLX1	12
10-PATSDS	TAL1	11
10-PATSIL	LMO1/2	9
10-PATSIY	TLX3	16
10-PATSLH	NKX2-1	11
10-PATTHR	LMO2/LYL1	17
10-PATVDA	NKX2-1	7
10-PATWHB	TLX3	20
10-PATWIJ	TLX3	17
10-PATWJU	TLX3	11
10-PATWNL	NKX2-1	15
10-PATWXC	TAL1	6
10-PATWYL	TAL1	12
10-PATWYZ	NKX2-1	13
10-PATXAL	HOXA	21
10-PATXKW	LMO2/LYL1	13
10-PATXNK	TAL1	16
10-PATXNR	TAL1	16
10-PATXSK	TLX1	19
10-PATYCH	TAL1	10
10-PATYJK	HOXA	37
10-PATYMP	TAL1	11
10-PATYWV	TAL1	12
10-PATZFF	NKX2-1	18
10-PATZVD	TLX1	14
10-PATZWA	HOXA	24
10-PATZYC	HOXA	12
10-PATZYR	NKX2-1	20
10-PAUACG	TLX3	10
10-PAUAFN	TAL1	11
10-PAUAJA	HOXA	15
10-PAUAYB	TLX3	12
10-PAUAZV	TAL1	12
10-PAUBCT	TLX1	16
10-PAUBLL	TLX3	15
10-PAUBRD	TAL1	9
10-PAUBTC	TAL1	14
10-PAUBXP	TAL1	10
10-PAUCDC	TAL1	11
10-PAUCDY	LMO2/LYL1	14
